# Supplementary material for: Tracing regulatory routes in metabolism using generalised supply-demand analysis
Source: BMC Syst Biol. 2015 Dec 3;9:89. doi: 10.1186/s12918-015-0236-1 (PMC4669674; doi:10.1186/s12918-015-0236-1)
Supplement: Additional file 1 — PySCeS model descriptor language file for the pyruvate model, as required by the IPython notebook provided as Additional file 5 (see instructions within notebook). (PSC 2 kb) [file 12918_2015_236_MOESM1_ESM.psc]

FIX: Glucose  Lactate  Phosphate  O_2  ACETOUT  Butanediol  Acetate  Ethanol dummy

v_1: 
{0.5}Glucose = {1}Pyruvate + {1}R_N + {1}R_A
   (Vmax1*(Glucose/Km1GLC)*(NAD/Km1NAD)*(ADP/Km1ADP))/((1+Glucose/Km1GLC+Pyruvate/Km1PYR)*(1+NAD/Km1NAD+NADH/Km1NADH)*(1+ADP/Km1ADP+ATP/Km1ATP))
 
 v_2: 
{1}Pyruvate + {1}R_N = {1}Lactate
   (Vmax2*(Pyruvate/Km2PYR)*(NADH/Km2NADH)*(1-((Lactate*NAD)/(Pyruvate*NADH*Keq2))))/((1+(Pyruvate/Km2PYR)+(Lactate/Km2LAC))*(1+(NADH/Km2NADH)+(NAD/Km2NAD)))
 
  v_3: 
{1}Pyruvate = {1}R_N + {1}R_C
   Vmax3*((Pyruvate/Km3PYR)*(NAD/Km3NAD)*(CoA/Km3COA)/((1+(Pyruvate/Km3PYR))*(1+(NAD/Km3NAD)+(NADH/Km3NADH))*(1+(CoA/Km3COA)+(Acetyl_CoA/Km3ACCOA))))*(1/(1+((Ki3*NADH)/NAD)))
  
 v_4: 
{1}R_C + {1}Phosphate = {1}Acetyl_Phosphate
   ((Vmax4/(Ki4ACCOA*Km4P))*(Acetyl_CoA*Phosphate-((Acetyl_Phosphate*CoA)/(Keq4))))/(1+(Acetyl_CoA/Ki4ACCOA)+(Phosphate/Ki4P)+(Acetyl_Phosphate/Ki4ACP)+(CoA/Ki4COA)+((Acetyl_CoA*Phosphate)/(Ki4ACCOA*Km4P))+((Acetyl_Phosphate*CoA)/(Km4ACP*Ki4COA)))
 
 v_5: 
{1}Acetyl_Phosphate = {1}Acetate + {1}R_A
   (Vmax5*(Acetyl_Phosphate/Km5ACP)*(ADP/Km5ADP)*(1-((Acetate*ATP)/(Acetyl_Phosphate*ADP*Keq5))))/((1+(Acetyl_Phosphate/Km5ACP)+(Acetate/Km5AC))*(1+(ADP/Km5ADP)+(ATP/Km5ATP)))
 
 v_6: 
{1}R_N + {1}R_C =  {1}Acetaldehyde
   (Vmax6*(NADH*Acetyl_CoA)/(Km6NADH*Km6ACCOA)-(Vmax6*NAD*CoA*Acetaldehyde)/(Km6NADH*Km6ACCOA*Keq6))/((1+NADH/Km6NADH+NAD/Km6NAD)*(1+Acetyl_CoA/Km6ACCOA+CoA/Km6COA)* (1+Acetaldehyde/Km6ACAL))
 
 v_7: 
{1}Acetaldehyde + {1}R_N = {1}Ethanol 
   (Vmax7*(Acetaldehyde/Km7ACAL)*(NADH/Km7NADH)*(1-((Ethanol*NAD)/(Acetaldehyde*NADH*Keq7))))/((1+(Acetaldehyde/Km7ACAL)+(Ethanol/Km7ETOH))*(1+(NADH/Km7NADH)+(NAD/Km7NAD)))
 
 v_8: 
{1}Pyruvate = {0.5}Acetolactate
   Vmax8*(Pyruvate/Km8PYR)*(1-(Acetolactate/(Pyruvate*Keq8)))*(((Pyruvate/Km8PYR)+(Acetolactate/Km8ACLAC))**(h8-1))/(1+(((Pyruvate/Km8PYR)+(Acetolactate/Km8ACLAC))**h8))
 
 v_9: 
{1}Acetolactate = {1}Acetoin
   (Vmax9*Acetolactate/Km9ACLAC)/(1 + Acetolactate/Km9ACLAC + Acetoin/Km9ACET)
 
 v_10: 
{1}Acetoin = {1}ACETOUT
   Vmax10*Acetoin/(Km10ACET + Acetoin)
   
v_11: 
{1}Acetoin + {1}R_N = {1}Butanediol
   (Vmax11*(Acetoin/Km11ACET)*(NADH/Km11NADH)*(1-((Butanediol*NAD)/(Acetoin*NADH*Keq11))))/((1+(Acetoin/Km11ACET)+(Butanediol/Km11BUT))*(1+(NADH/Km11NADH)+(NAD/Km11NAD)))
 
 v_12: 
{1}R_A = {1}Phosphate
   Vmax12*((ATP/ADP)**n12)/((KATP**n12 + ((ATP/ADP)**n12)))
 
 v_13: 
{1}R_N + {1}O_2 = {1}dummy
   (Vmax13*NADH/Km13NADH*O_2/Km13O)/((1+NADH/Km13NADH+NAD/Km13NAD)*(1+O_2/Km13O))

 v_14: 
{1}Acetolactate = {1}Acetoin
   k14*Acetolactate

#initext
Glucose = 15
Lactate = 0.1
Phosphate = 10
O_2 = 0.2
ACETOUT = 0.001
Butanediol = 0.01
Acetate = 0.01
Ethanol = 0.1
dummy = 0


#initpar
Vmax1 = 4794 # 2397
Km1GLC = 0.1
Km1PYR = 2.5
Km1NAD = 0.1412
Km1NADH = 0.08999
Km1ADP = 0.04699
Km1ATP = 0.01867
Vmax2 = 5118
Km2PYR = 1.5
Km2NADH = 0.08
Km2LAC = 100
Km2NAD = 2.4
Keq2 = 21120.69
Vmax12 = 900
n12 = 2.58
KATP = 6.196
Vmax13 = 118
Km13NADH = 0.041
Km13NAD = 1
Km13O = 0.2
Vmax8 = 1200 #600
Km8PYR = 50
Km8ACLAC = 100
h8 = 2.4
Keq8 = 9000000000000.0
Vmax9 = 106 #212 
Km9ACLAC = 10
Km9ACET = 100
Vmax10 = 200#400 
Km10ACET = 5
k14 = 0.0003#0.0006  
Vmax11 =  105#210 
Km11ACET = 0.06
Km11NADH = 0.02
Km11BUT = 2.6
Km11NAD = 0.16
Keq11 = 1400
Vmax4 = 42
Ki4ACCOA = 0.2
Km4P = 2.6
Keq4 = 0.0065
Ki4P = 2.6
Ki4ACP = 0.2
Ki4COA = 0.029
Km4ACP = 0.7
Vmax5 = 2700
Km5ACP = 0.16
Km5ADP = 0.5
Km5AC = 7
Km5ATP = 0.07
Keq5 = 174.217
Vmax3 = 259
Km3PYR = 1
Km3NAD = 0.4
Km3COA = 0.014
Km3NADH = 0.1
Km3ACCOA = 0.008
Ki3 = 46.4159
Vmax6 = 97
Km6NADH = 0.025
Km6ACCOA = 0.007
Km6NAD = 0.08
Km6COA = 0.008
Km6ACAL = 10
Keq6 = 1
Vmax7 = 162
Km7ACAL = 0.03
Km7NADH = 0.05
Km7ETOH = 1
Km7NAD = 0.08
Keq7 = 12354.9


#InitVar 
#NAD       = 6.33    
#ADP      = 4.9     
Pyruvate      = 1       
#NADH     = 3.67    
#ATP      = 0.1     
Acetolactate    = 0.000001
Acetoin     = 0.000001
#CoA      = 0.89    
#Acetyl_CoA    = 0.11    
Acetyl_Phosphate      = 0.03145 
Acetaldehyde     = 0.11

#NADH/NAD
R_N = 0.57894 
SN = 10.0

#ATP/ADP
R_A = 0.02040816326530612
SA = 5.0

#Acetyl_CoA/CoA
R_C = 0.12359550561797752
SC = 1.0

!F CoA = SC/(R_C+1)
!F Acetyl_CoA = (R_C*SC)/(R_C+1)

!F ADP = SA/(R_A+1)
!F ATP = (R_A*SA)/(R_A+1)

!F NAD = SN/(R_N+1)
!F NADH = (R_N*SN)/(R_N+1)
