# Supplementary material for: Tracing regulatory routes in metabolism using generalised supply-demand analysis
Source: BMC Syst Biol. 2015 Dec 3;9:89. doi: 10.1186/s12918-015-0236-1 (PMC4669674; doi:10.1186/s12918-015-0236-1)
Supplement: Additional file 2 — PySCeS model descriptor language file for the aspartate model, as required by the IPython notebook provided as Additional file 5 (see instructions within notebook). Software needed for Additional files 1 and 2: PySCeS (see http://pysces.sourceforge.net/docs/userguide.html). (PSC 2 kb) [file 12918_2015_236_MOESM2_ESM.psc]

#Translated into .psc from madonna format

FIX: Asp S_Adenosyl_Methionine sink

# Keywords
Description: AspPathway
Output_In_Conc: True
Species_In_Conc: True

# GlobalUnitDefinitions
UnitSubstance: mole, 1.0, 0, 1
UnitArea: metre, 1.0, 0, 2
UnitVolume: litre, 1.0, 0, 1
UnitLength: metre, 1.0, 0, 1
UnitTime: second, 1.0, 0, 1


# Reactions


v_1:
    Asp = AspP
    AKI*(AKI_kforward_app_exp - AKI_kreverse_app_exp*AspP)*1/(1+(Thr/ AKI_Thr_Ki_app_exp)**AKI_h_exp)

v_2:
    Asp = AspP
    AKII*(AKII_kforward_app_exp - AKII_kreverse_app_exp*AspP)/(1+(Thr/ AKII_Thr_Ki_app_exp)**AKII_h_exp)


v_3:
    Asp = AspP
    AK2*(AK2_kforward_app_exp - AK2_kreverse_app_exp*AspP)/(1+(Lys/ AK2_Lys_Ki_app_exp)**AK2_h_exp)

v_4:
    Asp = AspP
    AK1*(AK1_kforward_app_exp - AK1_kreverse_app_exp*AspP)/(1+(Lys/(AK1_Lys_Ki_app_exp/(1+S_Adenosyl_Methionine/AK1_AdoMet_Ka_app_exp)))**AK1_h_exp)

v_6:
    ASA > Hser
    HSDHI* HSDHI_kforward_app_exp *ASA*( HSDHI_Thr_relative_residual_activity_app_exp+HSDHI_Thr_relative_inhibition_app_exp /(1+Thr/ HSDHI_Thr_Ki_app_exp))

v_5:
    AspP > ASA
    ASADH*(ASADH_kforward_app_exp*AspP- ASADH_kreverse_app_exp*ASA)

v_7:
    ASA > Hser
    HSDHII* HSDHII_kforward_app_exp *ASA*( HSDHII_Thr_relative_residual_activity_app_exp+HSDHII_Thr_relative_inhibition_app_exp /(1+Thr/ HSDHII_Thr_Ki_app_exp))

v_8:
    Hser > PHser
    HSK*HSK_kcat_app_exp*Hser/(HSK_Hser_app_exp + Hser)

v_9:
    PHser > Thr
    TS1*(TS1_kcatmin_exp + TS1_AdoMet_kcatmax_exp*S_Adenosyl_Methionine**TS1_h_exp / TS1_AdoMet_Ka1_exp)/(1+S_Adenosyl_Methionine**TS1_h_exp / TS1_AdoMet_Ka1_exp)*PHser/((1+Phos/TS1_Phosphate_Ki_exp)*( TS1_AdoMEt_Km_no_AdoMet_exp*(1+S_Adenosyl_Methionine/ TS1_AdoMet_Ka2_exp)/(1+S_Adenosyl_Methionine/ TS1_AdoMet_Ka3_exp))/(1+S_Adenosyl_Methionine**TS1_h_exp /TS1_AdoMet_Ka4_exp)+PHser)

v_10:
    Thr > Ile
    TD*TD_k_app_exp*Thr/(1+(Ile/( TD_Ile_Ki_no_Val_app_exp + TD_Val_Ka1_app_exp *Val/( TD_Val_Ka2_app_exp +Val)))**TD_h_app_exp)

v_11:
    Thr > sink
    Thr_tRNAS_Vmax *Thr/(Thr_tRNAS_Thr_Km+Thr)

v_12:
    Ile > sink
    Ile_tRNAS_Vmax *Ile/(Ile_tRNAS_Ile_Km+Ile)


v_13:
    PHser > S_Adenosyl_Methionine
    CGS*(CGS_kcat_exp /(1+ CGS_Cys_Km_exp /Cys))*PHser/(( CGS_Phser_Km_exp /(1+ CGS_Cys_Km_exp /Cys))*(1+Phos/ CGS_Phosphate_Ki_exp)+ PHser)


v_14:
    ASA > Lys
    DHDPS1* DHDPS1_k_app_exp*ASA*(1/(1+(Lys/DHDPS1_Lys_Ki_app_exp)**DHDPS1_h_exp))


v_15:
    ASA > Lys
    DHDPS2* DHDPS2_k_app_exp *ASA*(1/(1+(Lys/ DHDPS2_Lys_Ki_app_exp)**DHDPS2_h_exp))

# additional reactions inferred from Madonna file
v_16:
    Lys > sink
    Lys_tRNAS_Vmax *Lys/(Lys_tRNAS_Lys_Km+Lys)

#Vtha:
#    Thr > sink
#    THA*THA_kcat_exp*Thr/(THA_Thr_Km_exp+Thr)

#Vlkr:
#    Lys > sink
#    LKR*LKR_kcat_exp*Lys/(LKR_Lys_Km_exp+Lys)

##
#######
##


# Variable species
Ile = 0.0
Val = 100.0
ASADH = 11.6
Thr = 0.0
AspP = 0.0
Phos = 10000.0
DHDPS2 = 1.6
DHDPS1 = 1.6
Hser = 0.0
TD = 0.36
Cys = 15.0
Asp = 150.0
Lys = 0.0
AK2 = 0.25
AK1 = 0.25
PHser = 0.0
AKII = 0.63
HSDHII = 0.63
ASA = 0.0

AKI = 0.63
HSDHI = 0.63
S_Adenosyl_Methionine = 20.0
HSK = 4.0
CGS = 0.7
TS1 = 7.4

# Parameters
AK1_kforward_app_exp = 5.65
AK1_kreverse_app_exp = 1.60
AK1_Lys_Ki_app_exp = 550.0
AK1_AdoMet_Ka_app_exp = 3.5
AK1_h_exp = 2.0

AK2_kforward_app_exp = 3.15
AK2_kreverse_app_exp = 0.86
AK2_Lys_Ki_app_exp = 22.0
AK2_h_exp = 1.1

AKI_kforward_app_exp = 0.36
AKI_kreverse_app_exp = 0.15
AKI_Thr_Ki_app_exp = 124.0
AKI_h_exp = 2.6

AKII_kforward_app_exp = 1.35
AKII_kreverse_app_exp = 0.22
AKII_Thr_Ki_app_exp = 109.0
AKII_h_exp = 2.0

ASADH_kforward_app_exp = 0.9
ASADH_kreverse_app_exp = 0.23

DHDPS1_k_app_exp = 1.0
DHDPS1_Lys_Ki_app_exp = 10.0
DHDPS1_h_exp = 2.0

DHDPS2_k_app_exp = 1.0
DHDPS2_Lys_Ki_app_exp = 33.0
DHDPS2_h_exp = 2.0

HSDHI_kforward_app_exp = 0.84
HSDHI_Thr_relative_residual_activity_app_exp = 0.15
HSDHI_Thr_relative_inhibition_app_exp = 0.85
HSDHI_Thr_Ki_app_exp = 400.0

HSDHII_kforward_app_exp = 0.64
HSDHII_Thr_relative_residual_activity_app_exp = 0.25
HSDHII_Thr_relative_inhibition_app_exp = 0.75
HSDHII_Thr_Ki_app_exp = 8500.0

HSK_kcat_app_exp = 2.8
HSK_Hser_app_exp = 14.0

TS1_kcatmin_exp = 0.42
TS1_AdoMet_kcatmax_exp = 3.5
TS1_AdoMet_Ka1_exp = 73.0
TS1_h_exp = 2.0
TS1_Phosphate_Ki_exp = 1000.0
TS1_AdoMEt_Km_no_AdoMet_exp = 250.0
TS1_AdoMet_Ka2_exp = 0.5
TS1_AdoMet_Ka3_exp = 1.09
TS1_AdoMet_Ka4_exp = 142.0

CGS_kcat_exp = 30.0
CGS_Cys_Km_exp = 460.0
CGS_Phser_Km_exp = 2500.0
CGS_Phosphate_Ki_exp = 2000.0


TD_k_app_exp = 0.0124
TD_Ile_Ki_no_Val_app_exp = 30.0
TD_Val_Ka1_app_exp = 73.0
TD_Val_Ka2_app_exp = 615.0
TD_h_app_exp = 3.0

sink = 0.0

Lys_tRNAS_Vmax = 0.43
Lys_tRNAS_Lys_Km = 25.0

Ile_tRNAS_Vmax = 0.43
Ile_tRNAS_Ile_Km = 20.0

Thr_tRNAS_Vmax = 0.43
Thr_tRNAS_Thr_Km = 100.0

THA = 0.0
THA_kcat_exp = 1.7
THA_Thr_Km_exp = 7100.0

LKR = 0.0
LKR_kcat_exp = 3.1
LKR_Lys_Km_exp = 13000.0
