# Supplementary material for: Tracing regulatory routes in metabolism using generalised supply-demand analysis
Source: BMC Syst Biol. 2015 Dec 3;9:89. doi: 10.1186/s12918-015-0236-1 (PMC4669674; doi:10.1186/s12918-015-0236-1)
Supplement: Additional file 3 — SBML [ 18 ] version of the pyruvate model. (XML 40 kb) [file 12918_2015_236_MOESM3_ESM.xml]

<?xml version="1.0" encoding="utf-8"?>
<!-- Created with PySCeS (0.8.0rc1) on Thu, 25 Jun 2015 12:37:13 by carl --><sbml level="2" version="1" xmlns="http://www.sbml.org/sbml/level2">
  <model name="Hoefnagel_moiety_ratio">
    <listOfUnitDefinitions>
      <unitDefinition id="volume" name="volume">
        <listOfUnits>
          <unit kind="litre" exponent="1" scale="0" multiplier="1" offset="0"/>
        </listOfUnits>
      </unitDefinition>
      <unitDefinition id="length" name="length">
        <listOfUnits>
          <unit kind="metre" exponent="1" scale="0" multiplier="1" offset="0"/>
        </listOfUnits>
      </unitDefinition>
      <unitDefinition id="substance" name="substance">
        <listOfUnits>
          <unit kind="mole" exponent="1" scale="0" multiplier="1" offset="0"/>
        </listOfUnits>
      </unitDefinition>
      <unitDefinition id="time" name="time">
        <listOfUnits>
          <unit kind="second" exponent="1" scale="0" multiplier="1" offset="0"/>
        </listOfUnits>
      </unitDefinition>
      <unitDefinition id="area" name="area">
        <listOfUnits>
          <unit kind="metre" exponent="2" scale="0" multiplier="1" offset="0"/>
        </listOfUnits>
      </unitDefinition>
    </listOfUnitDefinitions>
    <listOfCompartments>
      <compartment id="Cell" name="Cell" size="1"/>
    </listOfCompartments>
    <listOfSpecies>
      <species id="R_N" name="R_N" compartment="Cell" initialConcentration="0.57894" hasOnlySubstanceUnits="false" boundaryCondition="false"/>
      <species id="Butanediol" name="Butanediol" compartment="Cell" initialConcentration="0.01" hasOnlySubstanceUnits="false" boundaryCondition="true" constant="true"/>
      <species id="R_A" name="R_A" compartment="Cell" initialConcentration="0.0204081632653" hasOnlySubstanceUnits="false" boundaryCondition="false"/>
      <species id="Phosphate" name="Phosphate" compartment="Cell" initialConcentration="10" hasOnlySubstanceUnits="false" boundaryCondition="true" constant="true"/>
      <species id="Lactate" name="Lactate" compartment="Cell" initialConcentration="0.1" hasOnlySubstanceUnits="false" boundaryCondition="true" constant="true"/>
      <species id="Glucose" name="Glucose" compartment="Cell" initialConcentration="15" hasOnlySubstanceUnits="false" boundaryCondition="true" constant="true"/>
      <species id="dummy" name="dummy" compartment="Cell" initialConcentration="0" hasOnlySubstanceUnits="false" boundaryCondition="true" constant="true"/>
      <species id="O_2" name="O_2" compartment="Cell" initialConcentration="0.2" hasOnlySubstanceUnits="false" boundaryCondition="true" constant="true"/>
      <species id="Pyruvate" name="Pyruvate" compartment="Cell" initialConcentration="1" hasOnlySubstanceUnits="false" boundaryCondition="false"/>
      <species id="Acetate" name="Acetate" compartment="Cell" initialConcentration="0.01" hasOnlySubstanceUnits="false" boundaryCondition="true" constant="true"/>
      <species id="Acetoin" name="Acetoin" compartment="Cell" initialConcentration="1e-06" hasOnlySubstanceUnits="false" boundaryCondition="false"/>
      <species id="Acetolactate" name="Acetolactate" compartment="Cell" initialConcentration="1e-06" hasOnlySubstanceUnits="false" boundaryCondition="false"/>
      <species id="Acetyl_Phosphate" name="Acetyl_Phosphate" compartment="Cell" initialConcentration="0.03145" hasOnlySubstanceUnits="false" boundaryCondition="false"/>
      <species id="Ethanol" name="Ethanol" compartment="Cell" initialConcentration="0.1" hasOnlySubstanceUnits="false" boundaryCondition="true" constant="true"/>
      <species id="Acetaldehyde" name="Acetaldehyde" compartment="Cell" initialConcentration="0.11" hasOnlySubstanceUnits="false" boundaryCondition="false"/>
      <species id="R_C" name="R_C" compartment="Cell" initialConcentration="0.123595505618" hasOnlySubstanceUnits="false" boundaryCondition="false"/>
      <species id="ACETOUT" name="ACETOUT" compartment="Cell" initialConcentration="0.001" hasOnlySubstanceUnits="false" boundaryCondition="true" constant="true"/>
    </listOfSpecies>
    <listOfParameters>
      <parameter id="Vmax1" name="Vmax1" value="4794"/>
      <parameter id="Km1GLC" name="Km1GLC" value="0.1"/>
      <parameter id="NAD" name="NAD" value="6.33336288902681" constant="false"/>
      <parameter id="Km1NAD" name="Km1NAD" value="0.1412"/>
      <parameter id="ADP" name="ADP" value="4.90000000000003" constant="false"/>
      <parameter id="Km1ADP" name="Km1ADP" value="0.04699"/>
      <parameter id="Km1PYR" name="Km1PYR" value="2.5"/>
      <parameter id="NADH" name="NADH" value="3.66663711097319" constant="false"/>
      <parameter id="Km1NADH" name="Km1NADH" value="0.08999"/>
      <parameter id="ATP" name="ATP" value="0.0999999999999706" constant="false"/>
      <parameter id="Km1ATP" name="Km1ATP" value="0.01867"/>
      <parameter id="Vmax2" name="Vmax2" value="5118"/>
      <parameter id="Km2PYR" name="Km2PYR" value="1.5"/>
      <parameter id="Km2NADH" name="Km2NADH" value="0.08"/>
      <parameter id="Keq2" name="Keq2" value="21120.69"/>
      <parameter id="Km2LAC" name="Km2LAC" value="100"/>
      <parameter id="Km2NAD" name="Km2NAD" value="2.4"/>
      <parameter id="Vmax3" name="Vmax3" value="259"/>
      <parameter id="Km3PYR" name="Km3PYR" value="1"/>
      <parameter id="Km3NAD" name="Km3NAD" value="0.4"/>
      <parameter id="CoA" name="CoA" value="0.889999999999982" constant="false"/>
      <parameter id="Km3COA" name="Km3COA" value="0.014"/>
      <parameter id="Km3NADH" name="Km3NADH" value="0.1"/>
      <parameter id="Acetyl_CoA" name="Acetyl_CoA" value="0.110000000000018" constant="false"/>
      <parameter id="Km3ACCOA" name="Km3ACCOA" value="0.008"/>
      <parameter id="Ki3" name="Ki3" value="46.4159"/>
      <parameter id="Vmax4" name="Vmax4" value="42"/>
      <parameter id="Ki4ACCOA" name="Ki4ACCOA" value="0.2"/>
      <parameter id="Km4P" name="Km4P" value="2.6"/>
      <parameter id="Keq4" name="Keq4" value="0.0065"/>
      <parameter id="Ki4P" name="Ki4P" value="2.6"/>
      <parameter id="Ki4ACP" name="Ki4ACP" value="0.2"/>
      <parameter id="Ki4COA" name="Ki4COA" value="0.029"/>
      <parameter id="Km4ACP" name="Km4ACP" value="0.7"/>
      <parameter id="Vmax5" name="Vmax5" value="2700"/>
      <parameter id="Km5ACP" name="Km5ACP" value="0.16"/>
      <parameter id="Km5ADP" name="Km5ADP" value="0.5"/>
      <parameter id="Keq5" name="Keq5" value="174.217"/>
      <parameter id="Km5AC" name="Km5AC" value="7"/>
      <parameter id="Km5ATP" name="Km5ATP" value="0.07"/>
      <parameter id="Vmax6" name="Vmax6" value="97"/>
      <parameter id="Km6NADH" name="Km6NADH" value="0.025"/>
      <parameter id="Km6ACCOA" name="Km6ACCOA" value="0.007"/>
      <parameter id="Keq6" name="Keq6" value="1"/>
      <parameter id="Km6NAD" name="Km6NAD" value="0.08"/>
      <parameter id="Km6COA" name="Km6COA" value="0.008"/>
      <parameter id="Km6ACAL" name="Km6ACAL" value="10"/>
      <parameter id="Vmax7" name="Vmax7" value="162"/>
      <parameter id="Km7ACAL" name="Km7ACAL" value="0.03"/>
      <parameter id="Km7NADH" name="Km7NADH" value="0.05"/>
      <parameter id="Keq7" name="Keq7" value="12354.9"/>
      <parameter id="Km7ETOH" name="Km7ETOH" value="1"/>
      <parameter id="Km7NAD" name="Km7NAD" value="0.08"/>
      <parameter id="Vmax8" name="Vmax8" value="1200"/>
      <parameter id="Km8PYR" name="Km8PYR" value="50"/>
      <parameter id="Keq8" name="Keq8" value="9000000000000"/>
      <parameter id="Km8ACLAC" name="Km8ACLAC" value="100"/>
      <parameter id="h8" name="h8" value="2.4"/>
      <parameter id="Vmax9" name="Vmax9" value="106"/>
      <parameter id="Km9ACLAC" name="Km9ACLAC" value="10"/>
      <parameter id="Km9ACET" name="Km9ACET" value="100"/>
      <parameter id="Vmax10" name="Vmax10" value="200"/>
      <parameter id="Km10ACET" name="Km10ACET" value="5"/>
      <parameter id="Vmax11" name="Vmax11" value="105"/>
      <parameter id="Km11ACET" name="Km11ACET" value="0.06"/>
      <parameter id="Km11NADH" name="Km11NADH" value="0.02"/>
      <parameter id="Keq11" name="Keq11" value="1400"/>
      <parameter id="Km11BUT" name="Km11BUT" value="2.6"/>
      <parameter id="Km11NAD" name="Km11NAD" value="0.16"/>
      <parameter id="Vmax12" name="Vmax12" value="900"/>
      <parameter id="n12" name="n12" value="2.58"/>
      <parameter id="KATP" name="KATP" value="6.196"/>
      <parameter id="Vmax13" name="Vmax13" value="118"/>
      <parameter id="Km13NADH" name="Km13NADH" value="0.041"/>
      <parameter id="Km13O" name="Km13O" value="0.2"/>
      <parameter id="Km13NAD" name="Km13NAD" value="1"/>
      <parameter id="k14" name="k14" value="0.0003"/>
      <parameter id="SN" name="SN" value="10"/>
      <parameter id="SC" name="SC" value="1"/>
      <parameter id="SA" name="SA" value="5"/>
    </listOfParameters>
    <listOfRules>
      <assignmentRule variable="NAD">
        <math xmlns="http://www.w3.org/1998/Math/MathML">
          <apply>
            <divide/>
            <ci> SN </ci>
            <apply>
              <plus/>
              <ci> R_N </ci>
              <cn type="integer"> 1 </cn>
            </apply>
          </apply>
        </math>
      </assignmentRule>
      <assignmentRule variable="ADP">
        <math xmlns="http://www.w3.org/1998/Math/MathML">
          <apply>
            <divide/>
            <ci> SA </ci>
            <apply>
              <plus/>
              <ci> R_A </ci>
              <cn type="integer"> 1 </cn>
            </apply>
          </apply>
        </math>
      </assignmentRule>
      <assignmentRule variable="NADH">
        <math xmlns="http://www.w3.org/1998/Math/MathML">
          <apply>
            <divide/>
            <apply>
              <times/>
              <ci> R_N </ci>
              <ci> SN </ci>
            </apply>
            <apply>
              <plus/>
              <ci> R_N </ci>
              <cn type="integer"> 1 </cn>
            </apply>
          </apply>
        </math>
      </assignmentRule>
      <assignmentRule variable="ATP">
        <math xmlns="http://www.w3.org/1998/Math/MathML">
          <apply>
            <divide/>
            <apply>
              <times/>
              <ci> R_A </ci>
              <ci> SA </ci>
            </apply>
            <apply>
              <plus/>
              <ci> R_A </ci>
              <cn type="integer"> 1 </cn>
            </apply>
          </apply>
        </math>
      </assignmentRule>
      <assignmentRule variable="CoA">
        <math xmlns="http://www.w3.org/1998/Math/MathML">
          <apply>
            <divide/>
            <ci> SC </ci>
            <apply>
              <plus/>
              <ci> R_C </ci>
              <cn type="integer"> 1 </cn>
            </apply>
          </apply>
        </math>
      </assignmentRule>
      <assignmentRule variable="Acetyl_CoA">
        <math xmlns="http://www.w3.org/1998/Math/MathML">
          <apply>
            <divide/>
            <apply>
              <times/>
              <ci> R_C </ci>
              <ci> SC </ci>
            </apply>
            <apply>
              <plus/>
              <ci> R_C </ci>
              <cn type="integer"> 1 </cn>
            </apply>
          </apply>
        </math>
      </assignmentRule>
    </listOfRules>
    <listOfReactions>
      <reaction id="v_1" name="v_1" reversible="true">
        <listOfReactants>
          <speciesReference species="Glucose" stoichiometry="0.5"/>
        </listOfReactants>
        <listOfProducts>
          <speciesReference species="R_N" stoichiometry="1"/>
          <speciesReference species="Pyruvate" stoichiometry="1"/>
          <speciesReference species="R_A" stoichiometry="1"/>
        </listOfProducts>
        <kineticLaw>
          <math xmlns="http://www.w3.org/1998/Math/MathML">
            <apply>
              <divide/>
              <apply>
                <times/>
                <ci> Vmax1 </ci>
                <apply>
                  <divide/>
                  <ci> Glucose </ci>
                  <ci> Km1GLC </ci>
                </apply>
                <apply>
                  <divide/>
                  <ci> NAD </ci>
                  <ci> Km1NAD </ci>
                </apply>
                <apply>
                  <divide/>
                  <ci> ADP </ci>
                  <ci> Km1ADP </ci>
                </apply>
              </apply>
              <apply>
                <times/>
                <apply>
                  <plus/>
                  <cn> 1 </cn>
                  <apply>
                    <divide/>
                    <ci> Glucose </ci>
                    <ci> Km1GLC </ci>
                  </apply>
                  <apply>
                    <divide/>
                    <ci> Pyruvate </ci>
                    <ci> Km1PYR </ci>
                  </apply>
                </apply>
                <apply>
                  <plus/>
                  <cn> 1 </cn>
                  <apply>
                    <divide/>
                    <ci> NAD </ci>
                    <ci> Km1NAD </ci>
                  </apply>
                  <apply>
                    <divide/>
                    <ci> NADH </ci>
                    <ci> Km1NADH </ci>
                  </apply>
                </apply>
                <apply>
                  <plus/>
                  <cn> 1 </cn>
                  <apply>
                    <divide/>
                    <ci> ADP </ci>
                    <ci> Km1ADP </ci>
                  </apply>
                  <apply>
                    <divide/>
                    <ci> ATP </ci>
                    <ci> Km1ATP </ci>
                  </apply>
                </apply>
              </apply>
            </apply>
          </math>
        </kineticLaw>
      </reaction>
      <reaction id="v_2" name="v_2" reversible="true">
        <listOfReactants>
          <speciesReference species="R_N" stoichiometry="1"/>
          <speciesReference species="Pyruvate" stoichiometry="1"/>
        </listOfReactants>
        <listOfProducts>
          <speciesReference species="Lactate" stoichiometry="1"/>
        </listOfProducts>
        <kineticLaw>
          <math xmlns="http://www.w3.org/1998/Math/MathML">
            <apply>
              <divide/>
              <apply>
                <times/>
                <ci> Vmax2 </ci>
                <apply>
                  <divide/>
                  <ci> Pyruvate </ci>
                  <ci> Km2PYR </ci>
                </apply>
                <apply>
                  <divide/>
                  <ci> NADH </ci>
                  <ci> Km2NADH </ci>
                </apply>
                <apply>
                  <minus/>
                  <cn> 1 </cn>
                  <apply>
                    <divide/>
                    <apply>
                      <times/>
                      <ci> Lactate </ci>
                      <ci> NAD </ci>
                    </apply>
                    <apply>
                      <times/>
                      <ci> Pyruvate </ci>
                      <ci> NADH </ci>
                      <ci> Keq2 </ci>
                    </apply>
                  </apply>
                </apply>
              </apply>
              <apply>
                <times/>
                <apply>
                  <plus/>
                  <cn> 1 </cn>
                  <apply>
                    <divide/>
                    <ci> Pyruvate </ci>
                    <ci> Km2PYR </ci>
                  </apply>
                  <apply>
                    <divide/>
                    <ci> Lactate </ci>
                    <ci> Km2LAC </ci>
                  </apply>
                </apply>
                <apply>
                  <plus/>
                  <cn> 1 </cn>
                  <apply>
                    <divide/>
                    <ci> NADH </ci>
                    <ci> Km2NADH </ci>
                  </apply>
                  <apply>
                    <divide/>
                    <ci> NAD </ci>
                    <ci> Km2NAD </ci>
                  </apply>
                </apply>
              </apply>
            </apply>
          </math>
        </kineticLaw>
      </reaction>
      <reaction id="v_3" name="v_3" reversible="true">
        <listOfReactants>
          <speciesReference species="Pyruvate" stoichiometry="1"/>
        </listOfReactants>
        <listOfProducts>
          <speciesReference species="R_N" stoichiometry="1"/>
          <speciesReference species="R_C" stoichiometry="1"/>
        </listOfProducts>
        <kineticLaw>
          <math xmlns="http://www.w3.org/1998/Math/MathML">
            <apply>
              <times/>
              <ci> Vmax3 </ci>
              <apply>
                <divide/>
                <apply>
                  <times/>
                  <apply>
                    <divide/>
                    <ci> Pyruvate </ci>
                    <ci> Km3PYR </ci>
                  </apply>
                  <apply>
                    <divide/>
                    <ci> NAD </ci>
                    <ci> Km3NAD </ci>
                  </apply>
                  <apply>
                    <divide/>
                    <ci> CoA </ci>
                    <ci> Km3COA </ci>
                  </apply>
                </apply>
                <apply>
                  <times/>
                  <apply>
                    <plus/>
                    <cn> 1 </cn>
                    <apply>
                      <divide/>
                      <ci> Pyruvate </ci>
                      <ci> Km3PYR </ci>
                    </apply>
                  </apply>
                  <apply>
                    <plus/>
                    <cn> 1 </cn>
                    <apply>
                      <divide/>
                      <ci> NAD </ci>
                      <ci> Km3NAD </ci>
                    </apply>
                    <apply>
                      <divide/>
                      <ci> NADH </ci>
                      <ci> Km3NADH </ci>
                    </apply>
                  </apply>
                  <apply>
                    <plus/>
                    <cn> 1 </cn>
                    <apply>
                      <divide/>
                      <ci> CoA </ci>
                      <ci> Km3COA </ci>
                    </apply>
                    <apply>
                      <divide/>
                      <ci> Acetyl_CoA </ci>
                      <ci> Km3ACCOA </ci>
                    </apply>
                  </apply>
                </apply>
              </apply>
              <apply>
                <divide/>
                <cn> 1 </cn>
                <apply>
                  <plus/>
                  <cn> 1 </cn>
                  <apply>
                    <divide/>
                    <apply>
                      <times/>
                      <ci> Ki3 </ci>
                      <ci> NADH </ci>
                    </apply>
                    <ci> NAD </ci>
                  </apply>
                </apply>
              </apply>
            </apply>
          </math>
        </kineticLaw>
      </reaction>
      <reaction id="v_4" name="v_4" reversible="true">
        <listOfReactants>
          <speciesReference species="Phosphate" stoichiometry="1"/>
          <speciesReference species="R_C" stoichiometry="1"/>
        </listOfReactants>
        <listOfProducts>
          <speciesReference species="Acetyl_Phosphate" stoichiometry="1"/>
        </listOfProducts>
        <kineticLaw>
          <math xmlns="http://www.w3.org/1998/Math/MathML">
            <apply>
              <divide/>
              <apply>
                <times/>
                <apply>
                  <divide/>
                  <ci> Vmax4 </ci>
                  <apply>
                    <times/>
                    <ci> Ki4ACCOA </ci>
                    <ci> Km4P </ci>
                  </apply>
                </apply>
                <apply>
                  <minus/>
                  <apply>
                    <times/>
                    <ci> Acetyl_CoA </ci>
                    <ci> Phosphate </ci>
                  </apply>
                  <apply>
                    <divide/>
                    <apply>
                      <times/>
                      <ci> Acetyl_Phosphate </ci>
                      <ci> CoA </ci>
                    </apply>
                    <ci> Keq4 </ci>
                  </apply>
                </apply>
              </apply>
              <apply>
                <plus/>
                <cn> 1 </cn>
                <apply>
                  <divide/>
                  <ci> Acetyl_CoA </ci>
                  <ci> Ki4ACCOA </ci>
                </apply>
                <apply>
                  <divide/>
                  <ci> Phosphate </ci>
                  <ci> Ki4P </ci>
                </apply>
                <apply>
                  <divide/>
                  <ci> Acetyl_Phosphate </ci>
                  <ci> Ki4ACP </ci>
                </apply>
                <apply>
                  <divide/>
                  <ci> CoA </ci>
                  <ci> Ki4COA </ci>
                </apply>
                <apply>
                  <divide/>
                  <apply>
                    <times/>
                    <ci> Acetyl_CoA </ci>
                    <ci> Phosphate </ci>
                  </apply>
                  <apply>
                    <times/>
                    <ci> Ki4ACCOA </ci>
                    <ci> Km4P </ci>
                  </apply>
                </apply>
                <apply>
                  <divide/>
                  <apply>
                    <times/>
                    <ci> Acetyl_Phosphate </ci>
                    <ci> CoA </ci>
                  </apply>
                  <apply>
                    <times/>
                    <ci> Km4ACP </ci>
                    <ci> Ki4COA </ci>
                  </apply>
                </apply>
              </apply>
            </apply>
          </math>
        </kineticLaw>
      </reaction>
      <reaction id="v_5" name="v_5" reversible="true">
        <listOfReactants>
          <speciesReference species="Acetyl_Phosphate" stoichiometry="1"/>
        </listOfReactants>
        <listOfProducts>
          <speciesReference species="Acetate" stoichiometry="1"/>
          <speciesReference species="R_A" stoichiometry="1"/>
        </listOfProducts>
        <kineticLaw>
          <math xmlns="http://www.w3.org/1998/Math/MathML">
            <apply>
              <divide/>
              <apply>
                <times/>
                <ci> Vmax5 </ci>
                <apply>
                  <divide/>
                  <ci> Acetyl_Phosphate </ci>
                  <ci> Km5ACP </ci>
                </apply>
                <apply>
                  <divide/>
                  <ci> ADP </ci>
                  <ci> Km5ADP </ci>
                </apply>
                <apply>
                  <minus/>
                  <cn> 1 </cn>
                  <apply>
                    <divide/>
                    <apply>
                      <times/>
                      <ci> Acetate </ci>
                      <ci> ATP </ci>
                    </apply>
                    <apply>
                      <times/>
                      <ci> Acetyl_Phosphate </ci>
                      <ci> ADP </ci>
                      <ci> Keq5 </ci>
                    </apply>
                  </apply>
                </apply>
              </apply>
              <apply>
                <times/>
                <apply>
                  <plus/>
                  <cn> 1 </cn>
                  <apply>
                    <divide/>
                    <ci> Acetyl_Phosphate </ci>
                    <ci> Km5ACP </ci>
                  </apply>
                  <apply>
                    <divide/>
                    <ci> Acetate </ci>
                    <ci> Km5AC </ci>
                  </apply>
                </apply>
                <apply>
                  <plus/>
                  <cn> 1 </cn>
                  <apply>
                    <divide/>
                    <ci> ADP </ci>
                    <ci> Km5ADP </ci>
                  </apply>
                  <apply>
                    <divide/>
                    <ci> ATP </ci>
                    <ci> Km5ATP </ci>
                  </apply>
                </apply>
              </apply>
            </apply>
          </math>
        </kineticLaw>
      </reaction>
      <reaction id="v_6" name="v_6" reversible="true">
        <listOfReactants>
          <speciesReference species="R_N" stoichiometry="1"/>
          <speciesReference species="R_C" stoichiometry="1"/>
        </listOfReactants>
        <listOfProducts>
          <speciesReference species="Acetaldehyde" stoichiometry="1"/>
        </listOfProducts>
        <kineticLaw>
          <math xmlns="http://www.w3.org/1998/Math/MathML">
            <apply>
              <divide/>
              <apply>
                <minus/>
                <apply>
                  <divide/>
                  <apply>
                    <times/>
                    <ci> Vmax6 </ci>
                    <ci> NADH </ci>
                    <ci> Acetyl_CoA </ci>
                  </apply>
                  <apply>
                    <times/>
                    <ci> Km6NADH </ci>
                    <ci> Km6ACCOA </ci>
                  </apply>
                </apply>
                <apply>
                  <divide/>
                  <apply>
                    <times/>
                    <ci> Vmax6 </ci>
                    <ci> NAD </ci>
                    <ci> CoA </ci>
                    <ci> Acetaldehyde </ci>
                  </apply>
                  <apply>
                    <times/>
                    <ci> Km6NADH </ci>
                    <ci> Km6ACCOA </ci>
                    <ci> Keq6 </ci>
                  </apply>
                </apply>
              </apply>
              <apply>
                <times/>
                <apply>
                  <plus/>
                  <cn> 1 </cn>
                  <apply>
                    <divide/>
                    <ci> NADH </ci>
                    <ci> Km6NADH </ci>
                  </apply>
                  <apply>
                    <divide/>
                    <ci> NAD </ci>
                    <ci> Km6NAD </ci>
                  </apply>
                </apply>
                <apply>
                  <plus/>
                  <cn> 1 </cn>
                  <apply>
                    <divide/>
                    <ci> Acetyl_CoA </ci>
                    <ci> Km6ACCOA </ci>
                  </apply>
                  <apply>
                    <divide/>
                    <ci> CoA </ci>
                    <ci> Km6COA </ci>
                  </apply>
                </apply>
                <apply>
                  <plus/>
                  <cn> 1 </cn>
                  <apply>
                    <divide/>
                    <ci> Acetaldehyde </ci>
                    <ci> Km6ACAL </ci>
                  </apply>
                </apply>
              </apply>
            </apply>
          </math>
        </kineticLaw>
      </reaction>
      <reaction id="v_7" name="v_7" reversible="true">
        <listOfReactants>
          <speciesReference species="Acetaldehyde" stoichiometry="1"/>
          <speciesReference species="R_N" stoichiometry="1"/>
        </listOfReactants>
        <listOfProducts>
          <speciesReference species="Ethanol" stoichiometry="1"/>
        </listOfProducts>
        <kineticLaw>
          <math xmlns="http://www.w3.org/1998/Math/MathML">
            <apply>
              <divide/>
              <apply>
                <times/>
                <ci> Vmax7 </ci>
                <apply>
                  <divide/>
                  <ci> Acetaldehyde </ci>
                  <ci> Km7ACAL </ci>
                </apply>
                <apply>
                  <divide/>
                  <ci> NADH </ci>
                  <ci> Km7NADH </ci>
                </apply>
                <apply>
                  <minus/>
                  <cn> 1 </cn>
                  <apply>
                    <divide/>
                    <apply>
                      <times/>
                      <ci> Ethanol </ci>
                      <ci> NAD </ci>
                    </apply>
                    <apply>
                      <times/>
                      <ci> Acetaldehyde </ci>
                      <ci> NADH </ci>
                      <ci> Keq7 </ci>
                    </apply>
                  </apply>
                </apply>
              </apply>
              <apply>
                <times/>
                <apply>
                  <plus/>
                  <cn> 1 </cn>
                  <apply>
                    <divide/>
                    <ci> Acetaldehyde </ci>
                    <ci> Km7ACAL </ci>
                  </apply>
                  <apply>
                    <divide/>
                    <ci> Ethanol </ci>
                    <ci> Km7ETOH </ci>
                  </apply>
                </apply>
                <apply>
                  <plus/>
                  <cn> 1 </cn>
                  <apply>
                    <divide/>
                    <ci> NADH </ci>
                    <ci> Km7NADH </ci>
                  </apply>
                  <apply>
                    <divide/>
                    <ci> NAD </ci>
                    <ci> Km7NAD </ci>
                  </apply>
                </apply>
              </apply>
            </apply>
          </math>
        </kineticLaw>
      </reaction>
      <reaction id="v_8" name="v_8" reversible="true">
        <listOfReactants>
          <speciesReference species="Pyruvate" stoichiometry="1"/>
        </listOfReactants>
        <listOfProducts>
          <speciesReference species="Acetolactate" stoichiometry="0.5"/>
        </listOfProducts>
        <kineticLaw>
          <math xmlns="http://www.w3.org/1998/Math/MathML">
            <apply>
              <divide/>
              <apply>
                <times/>
                <ci> Vmax8 </ci>
                <apply>
                  <divide/>
                  <ci> Pyruvate </ci>
                  <ci> Km8PYR </ci>
                </apply>
                <apply>
                  <minus/>
                  <cn> 1 </cn>
                  <apply>
                    <divide/>
                    <ci> Acetolactate </ci>
                    <apply>
                      <times/>
                      <ci> Pyruvate </ci>
                      <ci> Keq8 </ci>
                    </apply>
                  </apply>
                </apply>
                <apply>
                  <power/>
                  <apply>
                    <plus/>
                    <apply>
                      <divide/>
                      <ci> Pyruvate </ci>
                      <ci> Km8PYR </ci>
                    </apply>
                    <apply>
                      <divide/>
                      <ci> Acetolactate </ci>
                      <ci> Km8ACLAC </ci>
                    </apply>
                  </apply>
                  <apply>
                    <minus/>
                    <ci> h8 </ci>
                    <cn> 1 </cn>
                  </apply>
                </apply>
              </apply>
              <apply>
                <plus/>
                <cn> 1 </cn>
                <apply>
                  <power/>
                  <apply>
                    <plus/>
                    <apply>
                      <divide/>
                      <ci> Pyruvate </ci>
                      <ci> Km8PYR </ci>
                    </apply>
                    <apply>
                      <divide/>
                      <ci> Acetolactate </ci>
                      <ci> Km8ACLAC </ci>
                    </apply>
                  </apply>
                  <ci> h8 </ci>
                </apply>
              </apply>
            </apply>
          </math>
        </kineticLaw>
      </reaction>
      <reaction id="v_9" name="v_9" reversible="true">
        <listOfReactants>
          <speciesReference species="Acetolactate" stoichiometry="1"/>
        </listOfReactants>
        <listOfProducts>
          <speciesReference species="Acetoin" stoichiometry="1"/>
        </listOfProducts>
        <kineticLaw>
          <math xmlns="http://www.w3.org/1998/Math/MathML">
            <apply>
              <divide/>
              <apply>
                <divide/>
                <apply>
                  <times/>
                  <ci> Vmax9 </ci>
                  <ci> Acetolactate </ci>
                </apply>
                <ci> Km9ACLAC </ci>
              </apply>
              <apply>
                <plus/>
                <cn> 1 </cn>
                <apply>
                  <divide/>
                  <ci> Acetolactate </ci>
                  <ci> Km9ACLAC </ci>
                </apply>
                <apply>
                  <divide/>
                  <ci> Acetoin </ci>
                  <ci> Km9ACET </ci>
                </apply>
              </apply>
            </apply>
          </math>
        </kineticLaw>
      </reaction>
      <reaction id="v_10" name="v_10" reversible="true">
        <listOfReactants>
          <speciesReference species="Acetoin" stoichiometry="1"/>
        </listOfReactants>
        <listOfProducts>
          <speciesReference species="ACETOUT" stoichiometry="1"/>
        </listOfProducts>
        <kineticLaw>
          <math xmlns="http://www.w3.org/1998/Math/MathML">
            <apply>
              <divide/>
              <apply>
                <times/>
                <ci> Vmax10 </ci>
                <ci> Acetoin </ci>
              </apply>
              <apply>
                <plus/>
                <ci> Km10ACET </ci>
                <ci> Acetoin </ci>
              </apply>
            </apply>
          </math>
        </kineticLaw>
      </reaction>
      <reaction id="v_11" name="v_11" reversible="true">
        <listOfReactants>
          <speciesReference species="R_N" stoichiometry="1"/>
          <speciesReference species="Acetoin" stoichiometry="1"/>
        </listOfReactants>
        <listOfProducts>
          <speciesReference species="Butanediol" stoichiometry="1"/>
        </listOfProducts>
        <kineticLaw>
          <math xmlns="http://www.w3.org/1998/Math/MathML">
            <apply>
              <divide/>
              <apply>
                <times/>
                <ci> Vmax11 </ci>
                <apply>
                  <divide/>
                  <ci> Acetoin </ci>
                  <ci> Km11ACET </ci>
                </apply>
                <apply>
                  <divide/>
                  <ci> NADH </ci>
                  <ci> Km11NADH </ci>
                </apply>
                <apply>
                  <minus/>
                  <cn> 1 </cn>
                  <apply>
                    <divide/>
                    <apply>
                      <times/>
                      <ci> Butanediol </ci>
                      <ci> NAD </ci>
                    </apply>
                    <apply>
                      <times/>
                      <ci> Acetoin </ci>
                      <ci> NADH </ci>
                      <ci> Keq11 </ci>
                    </apply>
                  </apply>
                </apply>
              </apply>
              <apply>
                <times/>
                <apply>
                  <plus/>
                  <cn> 1 </cn>
                  <apply>
                    <divide/>
                    <ci> Acetoin </ci>
                    <ci> Km11ACET </ci>
                  </apply>
                  <apply>
                    <divide/>
                    <ci> Butanediol </ci>
                    <ci> Km11BUT </ci>
                  </apply>
                </apply>
                <apply>
                  <plus/>
                  <cn> 1 </cn>
                  <apply>
                    <divide/>
                    <ci> NADH </ci>
                    <ci> Km11NADH </ci>
                  </apply>
                  <apply>
                    <divide/>
                    <ci> NAD </ci>
                    <ci> Km11NAD </ci>
                  </apply>
                </apply>
              </apply>
            </apply>
          </math>
        </kineticLaw>
      </reaction>
      <reaction id="v_12" name="v_12" reversible="true">
        <listOfReactants>
          <speciesReference species="R_A" stoichiometry="1"/>
        </listOfReactants>
        <listOfProducts>
          <speciesReference species="Phosphate" stoichiometry="1"/>
        </listOfProducts>
        <kineticLaw>
          <math xmlns="http://www.w3.org/1998/Math/MathML">
            <apply>
              <divide/>
              <apply>
                <times/>
                <ci> Vmax12 </ci>
                <apply>
                  <power/>
                  <apply>
                    <divide/>
                    <ci> ATP </ci>
                    <ci> ADP </ci>
                  </apply>
                  <ci> n12 </ci>
                </apply>
              </apply>
              <apply>
                <plus/>
                <apply>
                  <power/>
                  <ci> KATP </ci>
                  <ci> n12 </ci>
                </apply>
                <apply>
                  <power/>
                  <apply>
                    <divide/>
                    <ci> ATP </ci>
                    <ci> ADP </ci>
                  </apply>
                  <ci> n12 </ci>
                </apply>
              </apply>
            </apply>
          </math>
        </kineticLaw>
      </reaction>
      <reaction id="v_13" name="v_13" reversible="true">
        <listOfReactants>
          <speciesReference species="O_2" stoichiometry="1"/>
          <speciesReference species="R_N" stoichiometry="1"/>
        </listOfReactants>
        <listOfProducts>
          <speciesReference species="dummy" stoichiometry="1"/>
        </listOfProducts>
        <kineticLaw>
          <math xmlns="http://www.w3.org/1998/Math/MathML">
            <apply>
              <divide/>
              <apply>
                <divide/>
                <apply>
                  <times/>
                  <apply>
                    <divide/>
                    <apply>
                      <times/>
                      <ci> Vmax13 </ci>
                      <ci> NADH </ci>
                    </apply>
                    <ci> Km13NADH </ci>
                  </apply>
                  <ci> O_2 </ci>
                </apply>
                <ci> Km13O </ci>
              </apply>
              <apply>
                <times/>
                <apply>
                  <plus/>
                  <cn> 1 </cn>
                  <apply>
                    <divide/>
                    <ci> NADH </ci>
                    <ci> Km13NADH </ci>
                  </apply>
                  <apply>
                    <divide/>
                    <ci> NAD </ci>
                    <ci> Km13NAD </ci>
                  </apply>
                </apply>
                <apply>
                  <plus/>
                  <cn> 1 </cn>
                  <apply>
                    <divide/>
                    <ci> O_2 </ci>
                    <ci> Km13O </ci>
                  </apply>
                </apply>
              </apply>
            </apply>
          </math>
        </kineticLaw>
      </reaction>
      <reaction id="v_14" name="v_14" reversible="true">
        <listOfReactants>
          <speciesReference species="Acetolactate" stoichiometry="1"/>
        </listOfReactants>
        <listOfProducts>
          <speciesReference species="Acetoin" stoichiometry="1"/>
        </listOfProducts>
        <kineticLaw>
          <math xmlns="http://www.w3.org/1998/Math/MathML">
            <apply>
              <times/>
              <ci> k14 </ci>
              <ci> Acetolactate </ci>
            </apply>
          </math>
        </kineticLaw>
      </reaction>
    </listOfReactions>
  </model>
</sbml>
