# Supplementary material for: Tracing regulatory routes in metabolism using generalised supply-demand analysis
Source: BMC Syst Biol. 2015 Dec 3;9:89. doi: 10.1186/s12918-015-0236-1 (PMC4669674; doi:10.1186/s12918-015-0236-1)
Supplement: Additional file 4 — JWSOnline (http://jjj.biochem.sun.ac.za/) Copasi (http://www.copasi.org) Other SBML-compliant simulators (http://sbml.org/SBML_Software_Guide/SBML_Software_Matrix) may also work. (XML 31 kb) [file 12918_2015_236_MOESM4_ESM.xml]

<?xml version="1.0" encoding="utf-8"?>
<!-- Created with PySCeS (0.8.0rc1) on Wed, 24 Jun 2015 16:09:49 by carl --><sbml level="2" version="1" xmlns="http://www.sbml.org/sbml/level2">
  <model name="/home/carl/Documents/Papers/Routes_of_regulation/additional_files/Curien">
    <listOfUnitDefinitions>
      <unitDefinition id="volume" name="volume">
        <listOfUnits>
          <unit kind="litre" exponent="1" scale="0" multiplier="1" offset="0"/>
        </listOfUnits>
      </unitDefinition>
      <unitDefinition id="length" name="length">
        <listOfUnits>
          <unit kind="metre" exponent="1" scale="0" multiplier="1" offset="0"/>
        </listOfUnits>
      </unitDefinition>
      <unitDefinition id="substance" name="substance">
        <listOfUnits>
          <unit kind="mole" exponent="1" scale="0" multiplier="1" offset="0"/>
        </listOfUnits>
      </unitDefinition>
      <unitDefinition id="time" name="time">
        <listOfUnits>
          <unit kind="second" exponent="1" scale="0" multiplier="1" offset="0"/>
        </listOfUnits>
      </unitDefinition>
      <unitDefinition id="area" name="area">
        <listOfUnits>
          <unit kind="metre" exponent="2" scale="0" multiplier="1" offset="0"/>
        </listOfUnits>
      </unitDefinition>
    </listOfUnitDefinitions>
    <listOfCompartments>
      <compartment id="Cell" name="Cell" size="1"/>
    </listOfCompartments>
    <listOfSpecies>
      <species id="Asp" name="Asp" compartment="Cell" initialConcentration="150" hasOnlySubstanceUnits="false" boundaryCondition="true" constant="true"/>
      <species id="Lys" name="Lys" compartment="Cell" initialConcentration="0" hasOnlySubstanceUnits="false" boundaryCondition="false"/>
      <species id="PHser" name="PHser" compartment="Cell" initialConcentration="0" hasOnlySubstanceUnits="false" boundaryCondition="false"/>
      <species id="Thr" name="Thr" compartment="Cell" initialConcentration="0" hasOnlySubstanceUnits="false" boundaryCondition="false"/>
      <species id="Ile" name="Ile" compartment="Cell" initialConcentration="0" hasOnlySubstanceUnits="false" boundaryCondition="false"/>
      <species id="ASA" name="ASA" compartment="Cell" initialConcentration="0" hasOnlySubstanceUnits="false" boundaryCondition="false"/>
      <species id="S_Adenosyl_Methionine" name="S_Adenosyl_Methionine" compartment="Cell" initialConcentration="20" hasOnlySubstanceUnits="false" boundaryCondition="true" constant="true"/>
      <species id="AspP" name="AspP" compartment="Cell" initialConcentration="0" hasOnlySubstanceUnits="false" boundaryCondition="false"/>
      <species id="sink" name="sink" compartment="Cell" initialConcentration="0" hasOnlySubstanceUnits="false" boundaryCondition="true" constant="true"/>
      <species id="Hser" name="Hser" compartment="Cell" initialConcentration="0" hasOnlySubstanceUnits="false" boundaryCondition="false"/>
    </listOfSpecies>
    <listOfParameters>
      <parameter id="AKI" name="AKI" value="0.63"/>
      <parameter id="AKI_kforward_app_exp" name="AKI_kforward_app_exp" value="0.36"/>
      <parameter id="AKI_kreverse_app_exp" name="AKI_kreverse_app_exp" value="0.15"/>
      <parameter id="AKI_Thr_Ki_app_exp" name="AKI_Thr_Ki_app_exp" value="124"/>
      <parameter id="AKI_h_exp" name="AKI_h_exp" value="2.6"/>
      <parameter id="AKII" name="AKII" value="0.63"/>
      <parameter id="AKII_kforward_app_exp" name="AKII_kforward_app_exp" value="1.35"/>
      <parameter id="AKII_kreverse_app_exp" name="AKII_kreverse_app_exp" value="0.22"/>
      <parameter id="AKII_Thr_Ki_app_exp" name="AKII_Thr_Ki_app_exp" value="109"/>
      <parameter id="AKII_h_exp" name="AKII_h_exp" value="2"/>
      <parameter id="AK2" name="AK2" value="0.25"/>
      <parameter id="AK2_kforward_app_exp" name="AK2_kforward_app_exp" value="3.15"/>
      <parameter id="AK2_kreverse_app_exp" name="AK2_kreverse_app_exp" value="0.86"/>
      <parameter id="AK2_Lys_Ki_app_exp" name="AK2_Lys_Ki_app_exp" value="22"/>
      <parameter id="AK2_h_exp" name="AK2_h_exp" value="1.1"/>
      <parameter id="AK1" name="AK1" value="0.25"/>
      <parameter id="AK1_kforward_app_exp" name="AK1_kforward_app_exp" value="5.65"/>
      <parameter id="AK1_kreverse_app_exp" name="AK1_kreverse_app_exp" value="1.6"/>
      <parameter id="AK1_Lys_Ki_app_exp" name="AK1_Lys_Ki_app_exp" value="550"/>
      <parameter id="AK1_AdoMet_Ka_app_exp" name="AK1_AdoMet_Ka_app_exp" value="3.5"/>
      <parameter id="AK1_h_exp" name="AK1_h_exp" value="2"/>
      <parameter id="HSDHI" name="HSDHI" value="0.63"/>
      <parameter id="HSDHI_kforward_app_exp" name="HSDHI_kforward_app_exp" value="0.84"/>
      <parameter id="HSDHI_Thr_relative_residual_activity_app_exp" name="HSDHI_Thr_relative_residual_activity_app_exp" value="0.15"/>
      <parameter id="HSDHI_Thr_relative_inhibition_app_exp" name="HSDHI_Thr_relative_inhibition_app_exp" value="0.85"/>
      <parameter id="HSDHI_Thr_Ki_app_exp" name="HSDHI_Thr_Ki_app_exp" value="400"/>
      <parameter id="ASADH" name="ASADH" value="11.6"/>
      <parameter id="ASADH_kforward_app_exp" name="ASADH_kforward_app_exp" value="0.9"/>
      <parameter id="ASADH_kreverse_app_exp" name="ASADH_kreverse_app_exp" value="0.23"/>
      <parameter id="HSDHII" name="HSDHII" value="0.63"/>
      <parameter id="HSDHII_kforward_app_exp" name="HSDHII_kforward_app_exp" value="0.64"/>
      <parameter id="HSDHII_Thr_relative_residual_activity_app_exp" name="HSDHII_Thr_relative_residual_activity_app_exp" value="0.25"/>
      <parameter id="HSDHII_Thr_relative_inhibition_app_exp" name="HSDHII_Thr_relative_inhibition_app_exp" value="0.75"/>
      <parameter id="HSDHII_Thr_Ki_app_exp" name="HSDHII_Thr_Ki_app_exp" value="8500"/>
      <parameter id="HSK" name="HSK" value="4"/>
      <parameter id="HSK_kcat_app_exp" name="HSK_kcat_app_exp" value="2.8"/>
      <parameter id="HSK_Hser_app_exp" name="HSK_Hser_app_exp" value="14"/>
      <parameter id="TS1" name="TS1" value="7.4"/>
      <parameter id="TS1_kcatmin_exp" name="TS1_kcatmin_exp" value="0.42"/>
      <parameter id="TS1_AdoMet_kcatmax_exp" name="TS1_AdoMet_kcatmax_exp" value="3.5"/>
      <parameter id="TS1_h_exp" name="TS1_h_exp" value="2"/>
      <parameter id="TS1_AdoMet_Ka1_exp" name="TS1_AdoMet_Ka1_exp" value="73"/>
      <parameter id="Phos" name="Phos" value="10000"/>
      <parameter id="TS1_Phosphate_Ki_exp" name="TS1_Phosphate_Ki_exp" value="1000"/>
      <parameter id="TS1_AdoMEt_Km_no_AdoMet_exp" name="TS1_AdoMEt_Km_no_AdoMet_exp" value="250"/>
      <parameter id="TS1_AdoMet_Ka2_exp" name="TS1_AdoMet_Ka2_exp" value="0.5"/>
      <parameter id="TS1_AdoMet_Ka3_exp" name="TS1_AdoMet_Ka3_exp" value="1.09"/>
      <parameter id="TS1_AdoMet_Ka4_exp" name="TS1_AdoMet_Ka4_exp" value="142"/>
      <parameter id="TD" name="TD" value="0.36"/>
      <parameter id="TD_k_app_exp" name="TD_k_app_exp" value="0.0124"/>
      <parameter id="TD_Ile_Ki_no_Val_app_exp" name="TD_Ile_Ki_no_Val_app_exp" value="30"/>
      <parameter id="TD_Val_Ka1_app_exp" name="TD_Val_Ka1_app_exp" value="73"/>
      <parameter id="Val" name="Val" value="100"/>
      <parameter id="TD_Val_Ka2_app_exp" name="TD_Val_Ka2_app_exp" value="615"/>
      <parameter id="TD_h_app_exp" name="TD_h_app_exp" value="3"/>
      <parameter id="Thr_tRNAS_Vmax" name="Thr_tRNAS_Vmax" value="0.43"/>
      <parameter id="Thr_tRNAS_Thr_Km" name="Thr_tRNAS_Thr_Km" value="100"/>
      <parameter id="Ile_tRNAS_Vmax" name="Ile_tRNAS_Vmax" value="0.43"/>
      <parameter id="Ile_tRNAS_Ile_Km" name="Ile_tRNAS_Ile_Km" value="20"/>
      <parameter id="CGS" name="CGS" value="0.7"/>
      <parameter id="CGS_kcat_exp" name="CGS_kcat_exp" value="30"/>
      <parameter id="CGS_Cys_Km_exp" name="CGS_Cys_Km_exp" value="460"/>
      <parameter id="Cys" name="Cys" value="15"/>
      <parameter id="CGS_Phser_Km_exp" name="CGS_Phser_Km_exp" value="2500"/>
      <parameter id="CGS_Phosphate_Ki_exp" name="CGS_Phosphate_Ki_exp" value="2000"/>
      <parameter id="DHDPS1" name="DHDPS1" value="1.6"/>
      <parameter id="DHDPS1_k_app_exp" name="DHDPS1_k_app_exp" value="1"/>
      <parameter id="DHDPS1_Lys_Ki_app_exp" name="DHDPS1_Lys_Ki_app_exp" value="10"/>
      <parameter id="DHDPS1_h_exp" name="DHDPS1_h_exp" value="2"/>
      <parameter id="DHDPS2" name="DHDPS2" value="1.6"/>
      <parameter id="DHDPS2_k_app_exp" name="DHDPS2_k_app_exp" value="1"/>
      <parameter id="DHDPS2_Lys_Ki_app_exp" name="DHDPS2_Lys_Ki_app_exp" value="33"/>
      <parameter id="DHDPS2_h_exp" name="DHDPS2_h_exp" value="2"/>
      <parameter id="Lys_tRNAS_Vmax" name="Lys_tRNAS_Vmax" value="0.43"/>
      <parameter id="Lys_tRNAS_Lys_Km" name="Lys_tRNAS_Lys_Km" value="25"/>
      <parameter id="LKR_Lys_Km_exp" name="LKR_Lys_Km_exp" value="13000"/>
      <parameter id="THA" name="THA" value="0"/>
      <parameter id="LKR" name="LKR" value="0"/>
      <parameter id="THA_Thr_Km_exp" name="THA_Thr_Km_exp" value="7100"/>
      <parameter id="LKR_kcat_exp" name="LKR_kcat_exp" value="3.1"/>
      <parameter id="THA_kcat_exp" name="THA_kcat_exp" value="1.7"/>
    </listOfParameters>
    <listOfReactions>
      <reaction id="v_1" name="v_1" reversible="true">
        <listOfReactants>
          <speciesReference species="Asp" stoichiometry="1"/>
        </listOfReactants>
        <listOfProducts>
          <speciesReference species="AspP" stoichiometry="1"/>
        </listOfProducts>
        <listOfModifiers>
          <modifierSpeciesReference species="Thr"/>
        </listOfModifiers>
        <kineticLaw>
          <math xmlns="http://www.w3.org/1998/Math/MathML">
            <apply>
              <divide/>
              <apply>
                <times/>
                <ci> AKI </ci>
                <apply>
                  <minus/>
                  <ci> AKI_kforward_app_exp </ci>
                  <apply>
                    <times/>
                    <ci> AKI_kreverse_app_exp </ci>
                    <ci> AspP </ci>
                  </apply>
                </apply>
                <cn> 1 </cn>
              </apply>
              <apply>
                <plus/>
                <cn> 1 </cn>
                <apply>
                  <power/>
                  <apply>
                    <divide/>
                    <ci> Thr </ci>
                    <ci> AKI_Thr_Ki_app_exp </ci>
                  </apply>
                  <ci> AKI_h_exp </ci>
                </apply>
              </apply>
            </apply>
          </math>
        </kineticLaw>
      </reaction>
      <reaction id="v_2" name="v_2" reversible="true">
        <listOfReactants>
          <speciesReference species="Asp" stoichiometry="1"/>
        </listOfReactants>
        <listOfProducts>
          <speciesReference species="AspP" stoichiometry="1"/>
        </listOfProducts>
        <listOfModifiers>
          <modifierSpeciesReference species="Thr"/>
        </listOfModifiers>
        <kineticLaw>
          <math xmlns="http://www.w3.org/1998/Math/MathML">
            <apply>
              <divide/>
              <apply>
                <times/>
                <ci> AKII </ci>
                <apply>
                  <minus/>
                  <ci> AKII_kforward_app_exp </ci>
                  <apply>
                    <times/>
                    <ci> AKII_kreverse_app_exp </ci>
                    <ci> AspP </ci>
                  </apply>
                </apply>
              </apply>
              <apply>
                <plus/>
                <cn> 1 </cn>
                <apply>
                  <power/>
                  <apply>
                    <divide/>
                    <ci> Thr </ci>
                    <ci> AKII_Thr_Ki_app_exp </ci>
                  </apply>
                  <ci> AKII_h_exp </ci>
                </apply>
              </apply>
            </apply>
          </math>
        </kineticLaw>
      </reaction>
      <reaction id="v_3" name="v_3" reversible="true">
        <listOfReactants>
          <speciesReference species="Asp" stoichiometry="1"/>
        </listOfReactants>
        <listOfProducts>
          <speciesReference species="AspP" stoichiometry="1"/>
        </listOfProducts>
        <listOfModifiers>
          <modifierSpeciesReference species="Lys"/>
        </listOfModifiers>
        <kineticLaw>
          <math xmlns="http://www.w3.org/1998/Math/MathML">
            <apply>
              <divide/>
              <apply>
                <times/>
                <ci> AK2 </ci>
                <apply>
                  <minus/>
                  <ci> AK2_kforward_app_exp </ci>
                  <apply>
                    <times/>
                    <ci> AK2_kreverse_app_exp </ci>
                    <ci> AspP </ci>
                  </apply>
                </apply>
              </apply>
              <apply>
                <plus/>
                <cn> 1 </cn>
                <apply>
                  <power/>
                  <apply>
                    <divide/>
                    <ci> Lys </ci>
                    <ci> AK2_Lys_Ki_app_exp </ci>
                  </apply>
                  <ci> AK2_h_exp </ci>
                </apply>
              </apply>
            </apply>
          </math>
        </kineticLaw>
      </reaction>
      <reaction id="v_4" name="v_4" reversible="true">
        <listOfReactants>
          <speciesReference species="Asp" stoichiometry="1"/>
        </listOfReactants>
        <listOfProducts>
          <speciesReference species="AspP" stoichiometry="1"/>
        </listOfProducts>
        <listOfModifiers>
          <modifierSpeciesReference species="Lys"/>
          <modifierSpeciesReference species="S_Adenosyl_Methionine"/>
        </listOfModifiers>
        <kineticLaw>
          <math xmlns="http://www.w3.org/1998/Math/MathML">
            <apply>
              <divide/>
              <apply>
                <times/>
                <ci> AK1 </ci>
                <apply>
                  <minus/>
                  <ci> AK1_kforward_app_exp </ci>
                  <apply>
                    <times/>
                    <ci> AK1_kreverse_app_exp </ci>
                    <ci> AspP </ci>
                  </apply>
                </apply>
              </apply>
              <apply>
                <plus/>
                <cn> 1 </cn>
                <apply>
                  <power/>
                  <apply>
                    <divide/>
                    <ci> Lys </ci>
                    <apply>
                      <divide/>
                      <ci> AK1_Lys_Ki_app_exp </ci>
                      <apply>
                        <plus/>
                        <cn> 1 </cn>
                        <apply>
                          <divide/>
                          <ci> S_Adenosyl_Methionine </ci>
                          <ci> AK1_AdoMet_Ka_app_exp </ci>
                        </apply>
                      </apply>
                    </apply>
                  </apply>
                  <ci> AK1_h_exp </ci>
                </apply>
              </apply>
            </apply>
          </math>
        </kineticLaw>
      </reaction>
      <reaction id="v_6" name="v_6" reversible="false">
        <listOfReactants>
          <speciesReference species="ASA" stoichiometry="1"/>
        </listOfReactants>
        <listOfProducts>
          <speciesReference species="Hser" stoichiometry="1"/>
        </listOfProducts>
        <listOfModifiers>
          <modifierSpeciesReference species="Thr"/>
        </listOfModifiers>
        <kineticLaw>
          <math xmlns="http://www.w3.org/1998/Math/MathML">
            <apply>
              <times/>
              <ci> HSDHI </ci>
              <ci> HSDHI_kforward_app_exp </ci>
              <ci> ASA </ci>
              <apply>
                <plus/>
                <ci> HSDHI_Thr_relative_residual_activity_app_exp </ci>
                <apply>
                  <divide/>
                  <ci> HSDHI_Thr_relative_inhibition_app_exp </ci>
                  <apply>
                    <plus/>
                    <cn> 1 </cn>
                    <apply>
                      <divide/>
                      <ci> Thr </ci>
                      <ci> HSDHI_Thr_Ki_app_exp </ci>
                    </apply>
                  </apply>
                </apply>
              </apply>
            </apply>
          </math>
        </kineticLaw>
      </reaction>
      <reaction id="v_5" name="v_5" reversible="false">
        <listOfReactants>
          <speciesReference species="AspP" stoichiometry="1"/>
        </listOfReactants>
        <listOfProducts>
          <speciesReference species="ASA" stoichiometry="1"/>
        </listOfProducts>
        <kineticLaw>
          <math xmlns="http://www.w3.org/1998/Math/MathML">
            <apply>
              <times/>
              <ci> ASADH </ci>
              <apply>
                <minus/>
                <apply>
                  <times/>
                  <ci> ASADH_kforward_app_exp </ci>
                  <ci> AspP </ci>
                </apply>
                <apply>
                  <times/>
                  <ci> ASADH_kreverse_app_exp </ci>
                  <ci> ASA </ci>
                </apply>
              </apply>
            </apply>
          </math>
        </kineticLaw>
      </reaction>
      <reaction id="v_7" name="v_7" reversible="false">
        <listOfReactants>
          <speciesReference species="ASA" stoichiometry="1"/>
        </listOfReactants>
        <listOfProducts>
          <speciesReference species="Hser" stoichiometry="1"/>
        </listOfProducts>
        <listOfModifiers>
          <modifierSpeciesReference species="Thr"/>
        </listOfModifiers>
        <kineticLaw>
          <math xmlns="http://www.w3.org/1998/Math/MathML">
            <apply>
              <times/>
              <ci> HSDHII </ci>
              <ci> HSDHII_kforward_app_exp </ci>
              <ci> ASA </ci>
              <apply>
                <plus/>
                <ci> HSDHII_Thr_relative_residual_activity_app_exp </ci>
                <apply>
                  <divide/>
                  <ci> HSDHII_Thr_relative_inhibition_app_exp </ci>
                  <apply>
                    <plus/>
                    <cn> 1 </cn>
                    <apply>
                      <divide/>
                      <ci> Thr </ci>
                      <ci> HSDHII_Thr_Ki_app_exp </ci>
                    </apply>
                  </apply>
                </apply>
              </apply>
            </apply>
          </math>
        </kineticLaw>
      </reaction>
      <reaction id="v_8" name="v_8" reversible="false">
        <listOfReactants>
          <speciesReference species="Hser" stoichiometry="1"/>
        </listOfReactants>
        <listOfProducts>
          <speciesReference species="PHser" stoichiometry="1"/>
        </listOfProducts>
        <kineticLaw>
          <math xmlns="http://www.w3.org/1998/Math/MathML">
            <apply>
              <divide/>
              <apply>
                <times/>
                <ci> HSK </ci>
                <ci> HSK_kcat_app_exp </ci>
                <ci> Hser </ci>
              </apply>
              <apply>
                <plus/>
                <ci> HSK_Hser_app_exp </ci>
                <ci> Hser </ci>
              </apply>
            </apply>
          </math>
        </kineticLaw>
      </reaction>
      <reaction id="v_9" name="v_9" reversible="false">
        <listOfReactants>
          <speciesReference species="PHser" stoichiometry="1"/>
        </listOfReactants>
        <listOfProducts>
          <speciesReference species="Thr" stoichiometry="1"/>
        </listOfProducts>
        <listOfModifiers>
          <modifierSpeciesReference species="S_Adenosyl_Methionine"/>
        </listOfModifiers>
        <kineticLaw>
          <math xmlns="http://www.w3.org/1998/Math/MathML">
            <apply>
              <divide/>
              <apply>
                <times/>
                <apply>
                  <divide/>
                  <apply>
                    <times/>
                    <ci> TS1 </ci>
                    <apply>
                      <plus/>
                      <ci> TS1_kcatmin_exp </ci>
                      <apply>
                        <divide/>
                        <apply>
                          <times/>
                          <ci> TS1_AdoMet_kcatmax_exp </ci>
                          <apply>
                            <power/>
                            <ci> S_Adenosyl_Methionine </ci>
                            <ci> TS1_h_exp </ci>
                          </apply>
                        </apply>
                        <ci> TS1_AdoMet_Ka1_exp </ci>
                      </apply>
                    </apply>
                  </apply>
                  <apply>
                    <plus/>
                    <cn> 1 </cn>
                    <apply>
                      <divide/>
                      <apply>
                        <power/>
                        <ci> S_Adenosyl_Methionine </ci>
                        <ci> TS1_h_exp </ci>
                      </apply>
                      <ci> TS1_AdoMet_Ka1_exp </ci>
                    </apply>
                  </apply>
                </apply>
                <ci> PHser </ci>
              </apply>
              <apply>
                <plus/>
                <apply>
                  <divide/>
                  <apply>
                    <times/>
                    <apply>
                      <plus/>
                      <cn> 1 </cn>
                      <apply>
                        <divide/>
                        <ci> Phos </ci>
                        <ci> TS1_Phosphate_Ki_exp </ci>
                      </apply>
                    </apply>
                    <apply>
                      <divide/>
                      <apply>
                        <times/>
                        <ci> TS1_AdoMEt_Km_no_AdoMet_exp </ci>
                        <apply>
                          <plus/>
                          <cn> 1 </cn>
                          <apply>
                            <divide/>
                            <ci> S_Adenosyl_Methionine </ci>
                            <ci> TS1_AdoMet_Ka2_exp </ci>
                          </apply>
                        </apply>
                      </apply>
                      <apply>
                        <plus/>
                        <cn> 1 </cn>
                        <apply>
                          <divide/>
                          <ci> S_Adenosyl_Methionine </ci>
                          <ci> TS1_AdoMet_Ka3_exp </ci>
                        </apply>
                      </apply>
                    </apply>
                  </apply>
                  <apply>
                    <plus/>
                    <cn> 1 </cn>
                    <apply>
                      <divide/>
                      <apply>
                        <power/>
                        <ci> S_Adenosyl_Methionine </ci>
                        <ci> TS1_h_exp </ci>
                      </apply>
                      <ci> TS1_AdoMet_Ka4_exp </ci>
                    </apply>
                  </apply>
                </apply>
                <ci> PHser </ci>
              </apply>
            </apply>
          </math>
        </kineticLaw>
      </reaction>
      <reaction id="v_10" name="v_10" reversible="false">
        <listOfReactants>
          <speciesReference species="Thr" stoichiometry="1"/>
        </listOfReactants>
        <listOfProducts>
          <speciesReference species="Ile" stoichiometry="1"/>
        </listOfProducts>
        <kineticLaw>
          <math xmlns="http://www.w3.org/1998/Math/MathML">
            <apply>
              <divide/>
              <apply>
                <times/>
                <ci> TD </ci>
                <ci> TD_k_app_exp </ci>
                <ci> Thr </ci>
              </apply>
              <apply>
                <plus/>
                <cn> 1 </cn>
                <apply>
                  <power/>
                  <apply>
                    <divide/>
                    <ci> Ile </ci>
                    <apply>
                      <plus/>
                      <ci> TD_Ile_Ki_no_Val_app_exp </ci>
                      <apply>
                        <divide/>
                        <apply>
                          <times/>
                          <ci> TD_Val_Ka1_app_exp </ci>
                          <ci> Val </ci>
                        </apply>
                        <apply>
                          <plus/>
                          <ci> TD_Val_Ka2_app_exp </ci>
                          <ci> Val </ci>
                        </apply>
                      </apply>
                    </apply>
                  </apply>
                  <ci> TD_h_app_exp </ci>
                </apply>
              </apply>
            </apply>
          </math>
        </kineticLaw>
      </reaction>
      <reaction id="v_11" name="v_11" reversible="false">
        <listOfReactants>
          <speciesReference species="Thr" stoichiometry="1"/>
        </listOfReactants>
        <listOfProducts>
          <speciesReference species="sink" stoichiometry="1"/>
        </listOfProducts>
        <kineticLaw>
          <math xmlns="http://www.w3.org/1998/Math/MathML">
            <apply>
              <divide/>
              <apply>
                <times/>
                <ci> Thr_tRNAS_Vmax </ci>
                <ci> Thr </ci>
              </apply>
              <apply>
                <plus/>
                <ci> Thr_tRNAS_Thr_Km </ci>
                <ci> Thr </ci>
              </apply>
            </apply>
          </math>
        </kineticLaw>
      </reaction>
      <reaction id="v_12" name="v_12" reversible="false">
        <listOfReactants>
          <speciesReference species="Ile" stoichiometry="1"/>
        </listOfReactants>
        <listOfProducts>
          <speciesReference species="sink" stoichiometry="1"/>
        </listOfProducts>
        <kineticLaw>
          <math xmlns="http://www.w3.org/1998/Math/MathML">
            <apply>
              <divide/>
              <apply>
                <times/>
                <ci> Ile_tRNAS_Vmax </ci>
                <ci> Ile </ci>
              </apply>
              <apply>
                <plus/>
                <ci> Ile_tRNAS_Ile_Km </ci>
                <ci> Ile </ci>
              </apply>
            </apply>
          </math>
        </kineticLaw>
      </reaction>
      <reaction id="v_13" name="v_13" reversible="false">
        <listOfReactants>
          <speciesReference species="PHser" stoichiometry="1"/>
        </listOfReactants>
        <listOfProducts>
          <speciesReference species="S_Adenosyl_Methionine" stoichiometry="1"/>
        </listOfProducts>
        <kineticLaw>
          <math xmlns="http://www.w3.org/1998/Math/MathML">
            <apply>
              <divide/>
              <apply>
                <times/>
                <ci> CGS </ci>
                <apply>
                  <divide/>
                  <ci> CGS_kcat_exp </ci>
                  <apply>
                    <plus/>
                    <cn> 1 </cn>
                    <apply>
                      <divide/>
                      <ci> CGS_Cys_Km_exp </ci>
                      <ci> Cys </ci>
                    </apply>
                  </apply>
                </apply>
                <ci> PHser </ci>
              </apply>
              <apply>
                <plus/>
                <apply>
                  <times/>
                  <apply>
                    <divide/>
                    <ci> CGS_Phser_Km_exp </ci>
                    <apply>
                      <plus/>
                      <cn> 1 </cn>
                      <apply>
                        <divide/>
                        <ci> CGS_Cys_Km_exp </ci>
                        <ci> Cys </ci>
                      </apply>
                    </apply>
                  </apply>
                  <apply>
                    <plus/>
                    <cn> 1 </cn>
                    <apply>
                      <divide/>
                      <ci> Phos </ci>
                      <ci> CGS_Phosphate_Ki_exp </ci>
                    </apply>
                  </apply>
                </apply>
                <ci> PHser </ci>
              </apply>
            </apply>
          </math>
        </kineticLaw>
      </reaction>
      <reaction id="v_14" name="v_14" reversible="false">
        <listOfReactants>
          <speciesReference species="ASA" stoichiometry="1"/>
        </listOfReactants>
        <listOfProducts>
          <speciesReference species="Lys" stoichiometry="1"/>
        </listOfProducts>
        <kineticLaw>
          <math xmlns="http://www.w3.org/1998/Math/MathML">
            <apply>
              <times/>
              <ci> DHDPS1 </ci>
              <ci> DHDPS1_k_app_exp </ci>
              <ci> ASA </ci>
              <apply>
                <divide/>
                <cn> 1 </cn>
                <apply>
                  <plus/>
                  <cn> 1 </cn>
                  <apply>
                    <power/>
                    <apply>
                      <divide/>
                      <ci> Lys </ci>
                      <ci> DHDPS1_Lys_Ki_app_exp </ci>
                    </apply>
                    <ci> DHDPS1_h_exp </ci>
                  </apply>
                </apply>
              </apply>
            </apply>
          </math>
        </kineticLaw>
      </reaction>
      <reaction id="v_15" name="v_15" reversible="false">
        <listOfReactants>
          <speciesReference species="ASA" stoichiometry="1"/>
        </listOfReactants>
        <listOfProducts>
          <speciesReference species="Lys" stoichiometry="1"/>
        </listOfProducts>
        <kineticLaw>
          <math xmlns="http://www.w3.org/1998/Math/MathML">
            <apply>
              <times/>
              <ci> DHDPS2 </ci>
              <ci> DHDPS2_k_app_exp </ci>
              <ci> ASA </ci>
              <apply>
                <divide/>
                <cn> 1 </cn>
                <apply>
                  <plus/>
                  <cn> 1 </cn>
                  <apply>
                    <power/>
                    <apply>
                      <divide/>
                      <ci> Lys </ci>
                      <ci> DHDPS2_Lys_Ki_app_exp </ci>
                    </apply>
                    <ci> DHDPS2_h_exp </ci>
                  </apply>
                </apply>
              </apply>
            </apply>
          </math>
        </kineticLaw>
      </reaction>
      <reaction id="v_16" name="v_16" reversible="false">
        <listOfReactants>
          <speciesReference species="Lys" stoichiometry="1"/>
        </listOfReactants>
        <listOfProducts>
          <speciesReference species="sink" stoichiometry="1"/>
        </listOfProducts>
        <kineticLaw>
          <math xmlns="http://www.w3.org/1998/Math/MathML">
            <apply>
              <divide/>
              <apply>
                <times/>
                <ci> Lys_tRNAS_Vmax </ci>
                <ci> Lys </ci>
              </apply>
              <apply>
                <plus/>
                <ci> Lys_tRNAS_Lys_Km </ci>
                <ci> Lys </ci>
              </apply>
            </apply>
          </math>
        </kineticLaw>
      </reaction>
    </listOfReactions>
  </model>
</sbml>
