# Supplementary material for: Tracing regulatory routes in metabolism using generalised supply-demand analysis
Source: BMC Syst Biol. 2015 Dec 3;9:89. doi: 10.1186/s12918-015-0236-1 (PMC4669674; doi:10.1186/s12918-015-0236-1)
Supplement: Additional file 5 — An IPython notebook file in which the results shown in Figs. 4, 5, 6, 7, 8, 9, 10, 11, 12 and 13, Table 3 and Additional file 6 are generated using PySCeS and PySCeSToolbox. This notebook requires the model files provided in Additional files 1 and 2. Software needed: IPython notebook with PySCeS and PySCeSToolbox as requirements (see https://github.com/PySCeS/PyscesToolbox for full requirements and installation instructions). (IPYNB 5 kb) [file 12918_2015_236_MOESM5_ESM.ipynb]

# %% [markdown]
#Tracing regulatory routes in metabolism using generalised supply-demand analysis

In this notebook the results shown in the manuscript are recreated using the Python Simulator for Cellular Systems and (`PySCeS`) its add-on package `PySCeSToolbox`. 

###Instructions

The first time `PySCeS` is imported it creates a directory `~/Pysces`. This is the `PySCeS` working directory. Within this directory is a subdirectory `~/Pysces/psc` in which model files are stored by default.

In this notebook we make the assumption that the models `Hoefnagel_moiety_ratio.psc` and `Curien.psc` located in the `psc` directory. If this is the first time using `PySCeS` then run the next cell and move the models to the newly created `psc` subdirectory of the `~/Pysces` directory. 

Cells can be run using the command under the `Cell` menu above or by pressing `Shift + Enter` while a desired cell is selected. After the models are in the `psc` directory the `Run All` option can be selected.

A running kernel is indicated by `In [*]:` left of the executed cell and a filled circle next to `Python 2` in the top right-hand corner. Wait for the computation to complete (the asterisk will disappear and the circle will change to an open circle).

# %% [markdown]
<html><hr><html>

# %% [markdown]
####Importing the packages

# %% [code]
%matplotlib inline
import pysces #Python Simulator for Cellular Systems
import psctb #PySCeSToolbox
import numpy

# %% [markdown]
**Now move the files `Hoefnagel_moiety_ratio.psc`, `Curien.psc` and `Curien_combined_blocks.psc` to `~/Pysces/psc`**


# %% [markdown]
<html><hr><html>

# %% [markdown]
##Pyruvate branch model

####Loading the model

# %% [code]
hoefnagel_model = pysces.model('Hoefnagel_moiety_ratio')

# %% [markdown]
####Creating GSDA analysis object with RateChar

# %% [code]
hoefnagel_gsda = psctb.RateChar(hoefnagel_model)

# %% [markdown]
####Performing parameter scans of $\phi_A$ and $\phi_N$

# %% [code]
hoefnagel_gsda.do_ratechar(fixed='R_A',      #variable to fix and scan
                           scan_min=0.06,    #minimum scan point value
                           scan_max=457.51,  #maximum scan point value
                           scan_points=256)  #number of scan points (samples)

hoefnagel_gsda.do_ratechar(fixed='R_N',      #variable to fix and scan
                           scan_min=0.0002,  #minimum scan point value
                           scan_max=1.77,    #maximum scan point value
                           scan_points=256)  #number of scan points (samples)

# %% [markdown]
####Visualising results for $\phi_A$ 

# %% [markdown]
#####Figure 4A

# %% [code]
Figure_4_A = hoefnagel_gsda.R_A.plot()

Figure_4_A.toggle_category('Supply', True)
Figure_4_A.toggle_category('Total Supply', True)
Figure_4_A.toggle_category('Demand', True)
Figure_4_A.toggle_category('Fluxes', True)
Figure_4_A.toggle_category('J_v_1', True)
Figure_4_A.toggle_category('J_v_5', True)
Figure_4_A.toggle_category('J_v_12', True)

Figure_4_A.interact()

# %% [markdown]
#####Figure 4B

# %% [code]
Figure_4_B = hoefnagel_gsda.R_A.plot()

Figure_4_B.toggle_category('Supply', True)
Figure_4_B.toggle_category('Demand', True)
Figure_4_B.toggle_category('Fluxes', True)
Figure_4_B.toggle_category('Response Coefficients', True)
Figure_4_B.toggle_category('Partial Response Coefficients', True)
Figure_4_B.toggle_category('J_v_5', True)

Figure_4_B.toggle_line('prcJv_5_R_A_v_12', False)

Figure_4_B.ax.set_xlim([2.5,10])
Figure_4_B.ax.set_ylim([6,12])

Figure_4_B.interact()

# %% [markdown]
#####Figure 5

# %% [code]
R_A_prc_scan, _ = hoefnagel_gsda.R_A.do_mca_scan()

# %% [code]
Figure_5 = R_A_prc_scan.plot()

Figure_5.toggle_category('Response Coefficients', True)
Figure_5.toggle_category('Partial Response Coefficients', True)
Figure_5.toggle_category('rcJv_5_R_A', True)
Figure_5.toggle_category('prcJv_5_R_A_v_5', True)
Figure_5.toggle_category('prcJv_5_R_A_v_1', True)

Figure_5.ax.set_ylim([-1,1])

Figure_5.interact()

# %% [markdown]
####Visualising results for $\phi_N$ 

# %% [markdown]
#####Figure 6A

# %% [code]
Figure_6_A = hoefnagel_gsda.R_N.plot()

Figure_6_A.toggle_category('Supply', True)
Figure_6_A.toggle_category('Demand', True)
Figure_6_A.toggle_category('Total Supply', True)
Figure_6_A.toggle_category('Total Demand', True)
Figure_6_A.toggle_category('Fluxes', True)
Figure_6_A.toggle_category('J_v_1', True)
Figure_6_A.toggle_category('J_v_2', True)
Figure_6_A.toggle_category('J_v_3', True)
Figure_6_A.toggle_category('J_v_6', True)
Figure_6_A.toggle_category('J_v_11', True)
Figure_6_A.toggle_category('J_v_13', True)

Figure_6_A.interact()

# %% [markdown]
#####Figure 6B

# %% [code]
Figure_6_B = hoefnagel_gsda.R_N.plot()

Figure_6_B.toggle_category('Supply', True)
Figure_6_B.toggle_category('Demand', True)
Figure_6_B.toggle_category('Fluxes', True)
Figure_6_B.toggle_category('Response Coefficients', True)
Figure_6_B.toggle_category('Partial Response Coefficients', True)
Figure_6_B.toggle_category('J_v_6', True)

Figure_6_B.toggle_line('prcJv_6_R_N_v_11', False)
Figure_6_B.toggle_line('prcJv_6_R_N_v_13', False)

Figure_6_B.ax.set_xlim([0.01,0.04])
Figure_6_B.ax.set_ylim([0.9,2.1])

Figure_6_B.interact()

# %% [markdown]
#####Figure 7

# %% [code]
R_N_prc_scan, R_N_ec_cc_scan =  hoefnagel_gsda.R_N.do_mca_scan()

# %% [code]
Figure_7 = R_N_prc_scan.plot()

Figure_7.toggle_category('Response Coefficients', True)
Figure_7.toggle_category('Partial Response Coefficients', True)
Figure_7.toggle_category('rcJv_6_R_N', True)
Figure_7.toggle_category('prcJv_6_R_N_v_2', True)
Figure_7.toggle_category('prcJv_6_R_N_v_6', True)
Figure_7.toggle_category('prcJv_6_R_N_v_7', True)
Figure_7.toggle_category('prcJv_6_R_N_v_3', True)
Figure_7.toggle_category('prcJv_6_R_N_v_1', True)

Figure_7.ax.set_ylim([-2,2])

Figure_7.interact()

# %% [markdown]
#####Figure 8

# %% [code]
Figure_8 = R_N_ec_cc_scan.plot()

Figure_8.toggle_category('Elasticity Coefficients', True)
Figure_8.toggle_category('Control Coefficients', True)
Figure_8.toggle_category('ccJv_6_v_7', True)
Figure_8.toggle_category('ccJv_6_v_6', True)
Figure_8.toggle_category('ccJv_6_v_3', True)
Figure_8.toggle_category('ecv_7_R_N', True)
Figure_8.toggle_category('ecv_6_R_N', True)
Figure_8.toggle_category('ecv_3_R_N', True)

Figure_8.ax.set_ylim([-2,3])

Figure_8.interact()

# %% [markdown]
<html><hr><html>

# %% [markdown]
##Aspartate derived amino acid synthesis model

####Loading the model

# %% [code]
curien_model = pysces.model('Curien')

# %% [markdown]
####Creating GSDA analysis object with RateChar

# %% [code]
curien_gsda = psctb.RateChar(curien_model)

# %% [markdown]
####Performing parameter scans of ASA,  Thr and Lys

# %% [code]
curien_gsda.do_ratechar(fixed='ASA',      #variable to fix and scan
                        scan_min=0.024,    #minimum scan point value
                        scan_max=32.97,   #maximum scan point value
                        scan_points=256)  #number of scan points (samples)

curien_gsda.do_ratechar(fixed='Thr',      #variable to fix and scan
                        scan_min=19.80,   #minimum scan point value
                        scan_max=4453.93, #maximum scan point value
                        scan_points=256)  #number of scan points (samples)

curien_gsda.do_ratechar(fixed='Lys',      #variable to fix and scan
                        scan_min=4.61,    #minimum scan point value
                        scan_max=1037.38, #maximum scan point value
                        scan_points=256)  #number of scan points (samples)   

# %% [markdown]
####Visualising results for ASA 

# %% [markdown]
#####Figure 9A

# %% [code]
Figure_9_A = curien_gsda.ASA.plot()

Figure_9_A.toggle_category('Supply', True)
Figure_9_A.toggle_category('Demand', True)
Figure_9_A.toggle_category('Fluxes', True)
Figure_9_A.toggle_category('Total Demand', True)
Figure_9_A.toggle_category('J_v_5', True)
Figure_9_A.toggle_category('J_v_6', True)
Figure_9_A.toggle_category('J_v_7', True)
Figure_9_A.toggle_category('J_v_14', True)
Figure_9_A.toggle_category('J_v_15', True)

Figure_9_A.interact()

# %% [markdown]
#####Figure 9B

# %% [code]
Figure_9_B = curien_gsda.ASA.plot()

Figure_9_B.toggle_category('Supply', True)
Figure_9_B.toggle_category('Demand', True)
Figure_9_B.toggle_category('Fluxes', True)
Figure_9_B.toggle_category('Total Demand', True)
Figure_9_B.toggle_category('Response Coefficients', True)
Figure_9_B.toggle_category('Partial Response Coefficients', True)
Figure_9_B.toggle_category('J_v_5', True)

Figure_9_B.ax.set_xlim([0.7,1.3])
Figure_9_B.ax.set_ylim([0.9,1.2])

Figure_9_B.interact()

# %% [markdown]
####Visualising results for Thr

# %% [markdown]
#####Figure 10A

# %% [code]
Figure_10_A = curien_gsda.Thr.plot()

Figure_10_A.toggle_category('Supply', True)
Figure_10_A.toggle_category('Demand', True)
Figure_10_A.toggle_category('Total Demand', True)
Figure_10_A.toggle_category('Fluxes', True)
Figure_10_A.toggle_category('J_v_9', True)
Figure_10_A.toggle_category('J_v_10', True)
Figure_10_A.toggle_category('J_v_11', True)

Figure_10_A.interact()

# %% [markdown]
#####Figure 10B

# %% [code]
Figure_10_B = curien_gsda.Thr.plot()

Figure_10_B.toggle_category('Supply', True)
Figure_10_B.toggle_category('Demand', True)
Figure_10_B.toggle_category('Fluxes', True)
Figure_10_B.toggle_category('Response Coefficients', True)
Figure_10_B.toggle_category('Partial Response Coefficients', True)
Figure_10_B.toggle_category('J_v_9', True)

Figure_10_B.toggle_line('prcJv_9_Thr_v_11', False)
Figure_10_B.toggle_line('prcJv_9_Thr_v_10', False)
Figure_10_B.toggle_line('prcJv_9_Thr_v_9', False)

Figure_10_B.ax.set_xlim([235,365])
Figure_10_B.ax.set_ylim([0.6,0.7])

Figure_10_B.interact()

# %% [markdown]
####Visualising results for Lys 

# %% [markdown]
#####Figure 11

# %% [code]
Figure_11 = curien_gsda.Lys.plot()

Figure_11.toggle_category('Supply', True)
Figure_11.toggle_category('Total Supply', True)
Figure_11.toggle_category('Demand', True)
Figure_11.toggle_category('Fluxes', True)
Figure_11.toggle_category('J_v_15', True)
Figure_11.toggle_category('J_v_16', True)
Figure_11.toggle_category('J_v_14', True)

Figure_11.ax.set_ylim([0.01,5])

Figure_11.interact()

# %% [markdown]
#####Figure 12A

# %% [code]
Figure_12_A = curien_gsda.Lys.plot()

Figure_12_A.toggle_category('Supply', True)
Figure_12_A.toggle_category('Demand', True)
Figure_12_A.toggle_category('Fluxes', True)
Figure_12_A.toggle_category('Response Coefficients', True)
Figure_12_A.toggle_category('Partial Response Coefficients', True)
Figure_12_A.toggle_category('J_v_14', True)

Figure_12_A.toggle_line('prcJv_14_Lys_v_16', False)

Figure_12_A.ax.set_xlim([55,85])
Figure_12_A.ax.set_ylim([0.020,0.050])

Figure_12_A.interact()

# %% [markdown]
#####Figure 12B

# %% [code]
Figure_12_B = curien_gsda.Lys.plot()
Figure_12_B.toggle_category('Supply', True)
Figure_12_B.toggle_category('Demand', True)
Figure_12_B.toggle_category('Total Supply', True)
Figure_12_B.toggle_category('Total Demand', True)
Figure_12_B.toggle_category('Fluxes', True)
Figure_12_B.toggle_category('Response Coefficients', True)
Figure_12_B.toggle_category('Partial Response Coefficients', True)
Figure_12_B.toggle_category('J_v_15', True)

Figure_12_B.toggle_line('prcJv_15_Lys_v_16', False)

Figure_12_B.ax.set_xlim([55,85])
Figure_12_B.ax.set_ylim([0.18,0.45])

Figure_12_B.interact()

# %% [markdown]
####Generation of data for figure 13
#####Function to generate results

# %% [code]
def draw_figure_13_table(curien_gsda):
    prop_5 = curien_gsda.ASA.mca_results.prcJv_5_ASA_v_5 / curien_gsda.ASA.mca_results.rcJv_5_ASA
    prop_6 = curien_gsda.ASA.mca_results.prcJv_5_ASA_v_6 / curien_gsda.ASA.mca_results.rcJv_5_ASA
    prop_7 = curien_gsda.ASA.mca_results.prcJv_5_ASA_v_7 / curien_gsda.ASA.mca_results.rcJv_5_ASA
    prop_14 = curien_gsda.ASA.mca_results.prcJv_5_ASA_v_14 / curien_gsda.ASA.mca_results.rcJv_5_ASA
    prop_15 = curien_gsda.ASA.mca_results.prcJv_5_ASA_v_15 / curien_gsda.ASA.mca_results.rcJv_5_ASA

    prop_1 = (curien_gsda.ASA.mca_results.prcJv_5_ASA_v_6 + \
    curien_gsda.ASA.mca_results.prcJv_5_ASA_v_7) / \
    curien_gsda.ASA.mca_results.rcJv_5_ASA * \
    curien_gsda.Thr.mca_results.prcJv_9_Thr_v_1 / \
    (curien_gsda.Thr.mca_results.prcJv_9_Thr_v_2 + \
    curien_gsda.Thr.mca_results.prcJv_9_Thr_v_1)

    prop_2 = (curien_gsda.ASA.mca_results.prcJv_5_ASA_v_6 + \
    curien_gsda.ASA.mca_results.prcJv_5_ASA_v_7) / \
    curien_gsda.ASA.mca_results.rcJv_5_ASA * \
    curien_gsda.Thr.mca_results.prcJv_9_Thr_v_2 / \
    (curien_gsda.Thr.mca_results.prcJv_9_Thr_v_2 + \
    curien_gsda.Thr.mca_results.prcJv_9_Thr_v_1)

    prop_4 = (curien_gsda.ASA.mca_results.prcJv_5_ASA_v_14 + \
    curien_gsda.ASA.mca_results.prcJv_5_ASA_v_15) / \
    curien_gsda.ASA.mca_results.rcJv_5_ASA * \
    curien_gsda.Lys.mca_results.prcJv_14_Lys_v_4 / \
    (curien_gsda.Lys.mca_results.prcJv_14_Lys_v_3 + \
    curien_gsda.Lys.mca_results.prcJv_14_Lys_v_4)

    prop_3 = (curien_gsda.ASA.mca_results.prcJv_5_ASA_v_14 + \
    curien_gsda.ASA.mca_results.prcJv_5_ASA_v_15) / \
    curien_gsda.ASA.mca_results.rcJv_5_ASA * \
    curien_gsda.Lys.mca_results.prcJv_14_Lys_v_3 / \
    (curien_gsda.Lys.mca_results.prcJv_14_Lys_v_3 + \
    curien_gsda.Lys.mca_results.prcJv_14_Lys_v_4)

    prop_1_6 = prop_1 * prop_6 / (prop_7 + prop_6)
    prop_1_7 = prop_1 * prop_7 / (prop_7 + prop_6)
    prop_2_6 = prop_2 * prop_6 / (prop_7 + prop_6)
    prop_2_7 = prop_2 * prop_7 / (prop_7 + prop_6)
    prop_4_14 = prop_4 * prop_14 / (prop_14 + prop_15)
    prop_4_15 = prop_4 * prop_15 / (prop_14 + prop_15)
    prop_3_14 = prop_3 * prop_14 / (prop_14 + prop_15)
    prop_3_15 = prop_3 * prop_15 / (prop_14 + prop_15)

    row_1  = ['<b>v1',prop_1       ,''           ,''            ,'<b>v4'      ,prop_4]
    row_2  = [''     ,'<b>6 via 1' ,'<b>7 via 1' ,'<b>15 via 4' ,'<b>14 via 4',''     ]
    row_3  = [''     ,prop_1_6     ,prop_1_7     ,prop_4_15     ,prop_4_14    ,''     ]
    row_4  = ['<b>v2',prop_2       ,''           ,''            ,'<b>v3'      ,prop_3]
    row_5  = [''     ,'<b>6 via 2' ,'<b>7 via 2' ,'<b>15 via 3' ,'<b>14 via 3',''     ]
    row_6  = [''     ,prop_2_6     ,prop_2_7     ,prop_3_15     ,prop_3_14    ,''     ]
    row_7  = [''     ,''           ,'<b>v5'      ,''            ,''           ,''     ]
    row_8  = [''     ,''           ,prop_5       ,''            ,''           ,''     ]
    row_9  = [''     ,''           ,''           ,'<b>v14'      ,prop_14      ,''     ]
    row_10 = [''     ,'<b>v6'      ,'<b>v7'      ,'<b>v15'      ,prop_15      ,''     ]
    row_11 = [''     ,prop_6       ,prop_7       ,''            ,''           ,''     ]
    rows = [row_1,row_2,row_3,row_4,row_5,row_6,row_7,row_8,row_9,row_10,row_11]

    for row in rows:
        for i,col in enumerate(row):
            if type(col) != str:
                row[i] = col*100
    return rows


# %% [markdown]
#####Results for Figure13A

# %% [code]
fig_13_A = draw_figure_13_table(curien_gsda)

# %% [markdown]
#####Results for Figure13B

# %% [code]
curien_model_AKI_knock = pysces.model('Curien')
curien_model_AKI_knock.AKI = 0.00000000000000000000000000001
curien_gsda_AKI_knock = psctb.RateChar(curien_model_AKI_knock)
curien_gsda_AKI_knock.do_ratechar(scan_points = 2)

fig_13_B = draw_figure_13_table(curien_gsda_AKI_knock)


# %% [markdown]
#####Results for Figure13C

# %% [code]
curien_model_AKII_knock = pysces.model('Curien')
curien_model_AKII_knock.AKII = 0.00000000000000000000000000001
curien_gsda_AKII_knock = psctb.RateChar(curien_model_AKII_knock)
curien_gsda_AKII_knock.do_ratechar(scan_points = 2)

fig_13_C = draw_figure_13_table(curien_gsda_AKII_knock)


# %% [markdown]
#####Results for double knockout 

# %% [code]
curien_model_double_knock = pysces.model('Curien')
curien_model_double_knock.AKI = 0.00000000000000000000000000001
curien_model_double_knock.AKII = 0.00000000000000000000000000001
curien_gsda_double_knock = psctb.RateChar(curien_model_double_knock)
curien_gsda_double_knock.do_ratechar(scan_points = 2)

fig_13_Add = draw_figure_13_table(curien_gsda_double_knock)

# %% [markdown]
####Visualising Figure 13

These (rather crude) tables are meant to replicate the layout of the pathways in Figure 13 of the manuscript (which were partially drawn by hand). Values represent the percentage regulation of ASA supply by ASA via a specific reaction route. Labels in the table refer either to values to their right or to values below them (e.g. v1 refers to 11.61 and 6 via 1 refers to 5.37).

# %% [code]
psctb.utils.misc.html_table(fig_13_A)

# %% [code]
psctb.utils.misc.html_table(fig_13_B)

# %% [code]
psctb.utils.misc.html_table(fig_13_C)

# %% [code]
psctb.utils.misc.html_table(fig_13_Add)

# %% [markdown]
####Table 3 

# %% [code]
def gen_col(gsda):
    r1 = gsda.ASA.mod.rc.v_5_ASA
    r2 = gsda.ASA.mod.rc.v_8_ASA
    r3 = gsda.ASA.mod.rc.v_16_ASA
    r4 = numpy.abs(r1 / r2)
    r5 = numpy.abs(r1 / r3)
    col = [r1,r2,r3,r4,r5]
    return col

col1 = gen_col(curien_gsda)
col2 = gen_col(curien_gsda_AKI_knock)
col3 = gen_col(curien_gsda_AKII_knock)
col4 = gen_col(curien_gsda_double_knock)
tab = [col1,col2,col3,col4]

rows =['$R^{Jv5}_{ASA}$',
      '$R^{Jv8}_{ASA}$',
      '$R^{Jv16}_{ASA}$',
      '$|R^{Jv5}_{ASA}/R^{Jv8}_{ASA}|$',
      '$|R^{Jv5}_{ASA}/R^{Jv16}_{ASA}|$']

tab2 = [['','Reference','AKI Knockout','AKII Knockout', 'AKI, AKII Knockout']]

for i,each in enumerate(list(numpy.array(tab).transpose())):
    tab2.append([rows[i]] + list(each))
    
psctb.utils.misc.html_table(tab2,)

# %% [markdown]
####Table S1

# %% [code]
ltxe = psctb.latextools.LatexExpr(curien_model)
exl = ltxe.expression_to_latex
mca = curien_gsda.ASA.mca_results
mct = curien_gsda.Thr.mca_results
mcl = curien_gsda.Lys.mca_results


adtab1=[['ElasticityCoefficient','','Controlcoefficient','','Partialresponsecoefficient',''],
['$%s$'%exl('ecv_5_ASA'),mca['ecv_5_ASA'],'$%s$'%exl('ccJv_5_v_5'),mca['ccJv_5_v_5'],'$%s$'%exl('prcJv_5_ASA_v_5'),mca['prcJv_5_ASA_v_5']],
['$%s$'%exl('ecv_6_ASA'),mca['ecv_6_ASA'],'$%s$'%exl('ccJv_5_v_6'),mca['ccJv_5_v_6'],'$%s$'%exl('prcJv_5_ASA_v_6'),mca['prcJv_5_ASA_v_6']],
['$%s$'%exl('ecv_7_ASA'),mca['ecv_7_ASA'],'$%s$'%exl('ccJv_5_v_7'),mca['ccJv_5_v_7'],'$%s$'%exl('prcJv_5_ASA_v_7'),mca['prcJv_5_ASA_v_7']],
['$%s$'%exl('ecv_15_ASA'),mca['ecv_15_ASA'],'$%s$'%exl('ccJv_5_v_15'),mca['ccJv_5_v_15'],'$%s$'%exl('prcJv_5_ASA_v_15'),mca['prcJv_5_ASA_v_15']],
['$%s$'%exl('ecv_14_ASA'),mca['ecv_14_ASA'],'$%s$'%exl('ccJv_5_v_14'),mca['ccJv_5_v_14'],'$%s$'%exl('prcJv_5_ASA_v_14'),mca['prcJv_5_ASA_v_14']],
['$~$','','','','',''],
['$%s$'%exl('ecv_1_Thr'),mct['ecv_1_Thr'],'$%s$'%exl('ccJv_9_v_1'),mct['ccJv_9_v_1'],'$%s$'%exl('prcJv_9_Thr_v_1'),mct['prcJv_9_Thr_v_1']],
['$%s$'%exl('ecv_2_Thr'),mct['ecv_2_Thr'],'$%s$'%exl('ccJv_9_v_2'),mct['ccJv_9_v_2'],'$%s$'%exl('prcJv_9_Thr_v_2'),mct['prcJv_9_Thr_v_2']],
['$%s$'%exl('ecv_6_Thr'),mct['ecv_6_Thr'],'$%s$'%exl('ccJv_9_v_6'),mct['ccJv_9_v_6'],'$%s$'%exl('prcJv_9_Thr_v_6'),mct['prcJv_9_Thr_v_6']],
['$%s$'%exl('ecv_7_Thr'),mct['ecv_7_Thr'],'$%s$'%exl('ccJv_9_v_7'),mct['ccJv_9_v_7'],'$%s$'%exl('prcJv_9_Thr_v_7'),mct['prcJv_9_Thr_v_7']],
['$~$','','','','',''],
['$%s$'%exl('ecv_3_Lys'),mcl['ecv_3_Lys'],'$%s$'%exl('ccJv_14_v_3'),mcl['ccJv_14_v_3'],'$%s$'%exl('prcJv_14_Lys_v_3'),mcl['prcJv_14_Lys_v_3']],
['$%s$'%exl('ecv_4_Lys'),mcl['ecv_4_Lys'],'$%s$'%exl('ccJv_14_v_4'),mcl['ccJv_14_v_4'],'$%s$'%exl('prcJv_14_Lys_v_4'),mcl['prcJv_14_Lys_v_4']],
['$%s$'%exl('ecv_15_Lys'),mcl['ecv_15_Lys'],'$%s$'%exl('ccJv_14_v_15'),mcl['ccJv_14_v_15'],'$%s$'%exl('prcJv_14_Lys_v_15'),mcl['prcJv_14_Lys_v_15']],
['$%s$'%exl('ecv_14_Lys'),mcl['ecv_14_Lys'],'$%s$'%exl('ccJv_14_v_14'),mcl['ccJv_14_v_14'],'$%s$'%exl('prcJv_14_Lys_v_14'),mcl['prcJv_14_Lys_v_14']],
['$~$','','','','',''],
['$%s$'%exl('ecv_3_Lys'),mcl['ecv_3_Lys'],'$%s$'%exl('ccJv_15_v_3'),mcl['ccJv_15_v_3'],'$%s$'%exl('prcJv_15_Lys_v_3'),mcl['prcJv_15_Lys_v_3']],
['$%s$'%exl('ecv_4_Lys'),mcl['ecv_4_Lys'],'$%s$'%exl('ccJv_15_v_4'),mcl['ccJv_15_v_4'],'$%s$'%exl('prcJv_15_Lys_v_4'),mcl['prcJv_15_Lys_v_4']],
['$%s$'%exl('ecv_15_Lys'),mcl['ecv_15_Lys'],'$%s$'%exl('ccJv_15_v_15'),mcl['ccJv_15_v_15'],'$%s$'%exl('prcJv_15_Lys_v_15'),mcl['prcJv_15_Lys_v_15']],
['$%s$'%exl('ecv_14_Lys'),mcl['ecv_14_Lys'],'$%s$'%exl('ccJv_15_v_14'),mcl['ccJv_15_v_14'],'$%s$'%exl('prcJv_15_Lys_v_14'),mcl['prcJv_15_Lys_v_14']]]
 

# %% [code]
psctb.utils.misc.html_table(adtab1,float_fmt='%.3f')

# %% [markdown]
####Table S2

# %% [code]
def gen_col(gsda):
    r1 = gsda.ASA.mod.ASA
    r2 = gsda.ASA.mod.Lys
    r3 = gsda.ASA.mod.Thr
    r4 = gsda.ASA.mod.J_v_1
    r5 = gsda.ASA.mod.J_v_2
    r6 = gsda.ASA.mod.J_v_3
    r7 = gsda.ASA.mod.J_v_4
    r8 = gsda.ASA.mod.J_v_5
    r9 = gsda.ASA.mod.J_v_6
    r10 = gsda.ASA.mod.J_v_7
    r11 = gsda.ASA.mod.J_v_14
    r12 = gsda.ASA.mod.J_v_15

    col = [r1,r2,r3,r4,r5,r6,r7,r8,r9,r10,r11,r12,]
    return col

col1 = gen_col(curien_gsda)
col2 = gen_col(curien_gsda_AKI_knock)
col3 = gen_col(curien_gsda_AKII_knock)
col4 = gen_col(curien_gsda_double_knock)
tab = [col1,col2,col3,col4]

rows =['ASA',
'Lys',
'Thr',
'$J_{1}$',
'$J_{2}$',
'$J_{3}$',
'$J_{4}$',
'$J_{5}$',
'$J_{6}$',
'$J_{7}$',
'$J_{14}$',
'$J_{15}$',]
tab2 = [['','Reference','AKI Knockout','AKII Knockout', 'AKI, AKII Knockout']]

for i,each in enumerate(list(numpy.array(tab).transpose())):
    tab2.append([rows[i]] + list(each))
    
psctb.utils.misc.html_table(tab2,float_fmt='%.3f')

# %% [code]
